# Supplementary material for: Bromido(dodecafluorosubphthalo­cyaninato)boron(III)
Source: Acta Crystallogr Sect E Struct Rep Online. 2010 Nov 6;66(Pt 12):o3057–8. doi: 10.1107/S1600536810041863 (PMC3011383; doi:10.1107/S1600536810041863)
Supplement: Supplementary file 1 [file e-66-o3057-sup1.cif]

##############################################################################
###                                                                        ###
###        Electronic paper (Acta Crystallographica Section E)             ###
###                                                                        ###
##############################################################################
#                                                                            #
# This CIF contains the data in a paper accepted for publication in Acta     #
# Crystallographica Section E. It conforms to the requirements of Notes      #
# for Authors for Section E, and has been peer reviewed under the auspices   #
# of the IUCr Commission on Journals.                                        #
#                                                                            #
# Full details of the Crystallographic Information File format               #
# are given in the paper "The Crystallographic Information File (CIF):       #
# a New Standard Archive File for Crystallography" by S. R. Hall, F. H.      #
# Allen and I. D. Brown [Acta Cryst. (1991), A47, 655-685].                  #
#                                                                            #
# The current version of the core CIF dictionary is obtainable from          #
# ftp://ftp.iucr.org/pub/cif_core.dic. The current version number is 2.4.    #
#                                                                            #
# Software is freely available for graphical display of the structure(s) in  #
# this CIF.  For information consult the CIF home page http://www.iucr.org/  #
# cif/home.html                                                              #
#                                                                            #
# This file may be used for bona fide research purposes within the           #
# scientific community so long as proper attribution is given to the journal # 
# article from which it was obtained.                                        #
#                                                                            #
##############################################################################
                                             
data_global
_audit_creation_method     SHELXL-97
_journal_date_recd_electronic     2010-10-05
_journal_date_accepted     2010-10-15
_journal_name_full     'Acta Crystallographica, Section E'
_journal_year     2010
_journal_volume     66
_journal_issue     12
_journal_page_first     o3057
_journal_page_last     o3058
_journal_paper_category     QO
_journal_coeditor_code     NC2200
_publ_contact_author_name
;
 Dr. Timothy P. Bender
;
_publ_contact_author_address
;
 Department of Chemical Engineering and Applied Chemistry
 University of Toronto
 Toronto
 Ontario
 Canada, M5S 3E5
;
_publ_contact_author_email     tim.bender@utoronto.ca
_publ_contact_author_phone     '1 416 978 6140'
_publ_section_title
;
Bromido(dodecafluorosubphthalocyaninato)boron(III)
;
loop_
    _publ_author_name
    _publ_author_footnote
    _publ_author_address
    'Morse, Graham E.' .
;
Department of Chemical Engineering & Applied Chemistry
University of Toronto
200 College Street, Toronto
Ontario
Canada M5S 3E5
;
    'Maka, Jozef F.' .
;
Department of Chemical Engineering & Applied Chemistry
University of Toronto
200 College Street, Toronto
Ontario
Canada M5S 3E5
;
    'Lough, Alan J.' .
;
Department of Chemistry
University of Toronto
80 St. George Street, Toronto
Ontario
Canada M5S 3H6
;
    'Bender, Timothy P.' .
;
Department of Chemical Engineering & Applied Chemistry
University of Toronto
200 College Street, Toronto
Ontario
Canada M5S 3E5
;
data_I
_chemical_name_systematic
;
Bromido(1,2,3,4,8,9,10,11,15,16,17,18-dodecafluoro-7,12:14,19-diimino-
21,5-nitrilo-5H-tribenzo[c,h,m][1,6,11]triazacyclopentadecinato)boron(III)
;
_chemical_name_common
;
Bromido(dodecafluorosubphthalocyaninato)boron
Bromododecafluoroboronsubphthalocyanine
;
_chemical_formula_moiety     'C24 B Br F12 N6'
_chemical_formula_sum     'C24 B Br F12 N6'
_chemical_formula_iupac     'C24 B Br F12 N6'
_chemical_formula_weight     691.02
_chemical_melting_point     ?
_symmetry_cell_setting     monoclinic
_symmetry_space_group_name_H-M     'P 21/c'
_symmetry_space_group_name_Hall     '-P 2ybc'
loop_
    _symmetry_equiv_pos_as_xyz
    'x, y, z'
    '-x, y+1/2, -z+1/2'
    '-x, -y, -z'
    'x, -y-1/2, z-1/2'
_cell_length_a     11.1681(5)
_cell_length_b     10.8858(2)
_cell_length_c     19.0664(7)
_cell_angle_alpha     90.00
_cell_angle_beta     95.2270(15)
_cell_angle_gamma     90.00
_cell_volume     2308.33(14)
_cell_formula_units_Z     4
_cell_measurement_reflns_used     15166
_cell_measurement_theta_min     2.6
_cell_measurement_theta_max     27.5
_cell_measurement_temperature     150.0(10)
_exptl_crystal_description     'block'
_exptl_crystal_colour     'purple'
_exptl_crystal_size_max     0.14
_exptl_crystal_size_mid     0.14
_exptl_crystal_size_min     0.10
_exptl_crystal_density_diffrn     1.988
_exptl_crystal_density_meas     ?
_exptl_crystal_density_method     'not measured'
_exptl_crystal_F_000     1336
_exptl_absorpt_coefficient_mu     1.909
_exptl_absorpt_correction_type     multi-scan
_exptl_absorpt_process_details
;
(SORTAV; Blessing, 1995)
;
_exptl_absorpt_correction_T_min     0.775
_exptl_absorpt_correction_T_max     0.835
_exptl_special_details
;
;
_diffrn_ambient_temperature     150.0(10)
_diffrn_radiation_type     MoK\a
_diffrn_radiation_wavelength     0.71073
_diffrn_radiation_source     'fine-focus sealed tube'
_diffrn_radiation_monochromator     graphite
_diffrn_measurement_device_type     'Nonius KappaCCD'
_diffrn_measurement_method     '\f scans and \w scans with \k offsets'
_diffrn_detector_area_resol_mean     9
_diffrn_reflns_number     15166
_diffrn_reflns_av_R_equivalents     0.0461
_diffrn_reflns_av_sigmaI/netI     0.0605
_diffrn_reflns_theta_min     2.62
_diffrn_reflns_theta_max     27.51
_diffrn_reflns_theta_full     27.51
_diffrn_measured_fraction_theta_max     0.992
_diffrn_measured_fraction_theta_full     0.992
_diffrn_reflns_limit_h_min     -14
_diffrn_reflns_limit_h_max     14
_diffrn_reflns_limit_k_min     -12
_diffrn_reflns_limit_k_max     14
_diffrn_reflns_limit_l_min     -21
_diffrn_reflns_limit_l_max     24
_refine_special_details
;
Refinement of <i>F</i>^2^ against ALL reflections. The weighted <i>R</i>-factor
<i>wR</i> and goodness of fit <i>S</i> are based on <i>F</i>^2^, conventional
<i>R</i>-factors <i>R</i> are based on <i>F</i>, with <i>F</i> set to zero for
negative <i>F</i>^2^. The threshold expression of <i>F</i>^2^ >
2\s(<i>F</i>^2^) is used only for calculating <i>R</i>-factors(gt) <i>etc</i>.
and is not relevant to the choice of reflections for refinement.
<i>R</i>-factors based on <i>F</i>^2^ are statistically about twice as large
as those based on <i>F</i>, and <i>R</i>- factors based on ALL data will be
even larger.
;
_reflns_number_total     5263
_reflns_number_gt     3728
_reflns_threshold_expression     I>2\s(I)
_refine_ls_structure_factor_coef     Fsqd
_refine_ls_matrix_type     full
_refine_ls_R_factor_all     0.0755
_refine_ls_R_factor_gt     0.0447
_refine_ls_wR_factor_gt     0.0964
_refine_ls_wR_factor_ref     0.1089
_refine_ls_goodness_of_fit_ref     1.044
_refine_ls_restrained_S_all     1.044
_refine_ls_number_reflns     5263
_refine_ls_number_parameters     397
_refine_ls_number_restraints     0
_refine_ls_weighting_scheme     calc
_refine_ls_weighting_details
                 'calc w=1/[\s^2^(Fo^2^)+(0.0553P)^2^] where P=(Fo^2^+2Fc^2^)/3'
_atom_sites_solution_primary     direct
_atom_sites_solution_secondary     difmap
_refine_ls_shift/su_max     0.001
_refine_ls_shift/su_mean     0.000
_refine_diff_density_max     0.949
_refine_diff_density_min     -0.413
_refine_ls_extinction_method     none
_refine_ls_extinction_coef     ?
loop_
    _atom_type_symbol
    _atom_type_description
    _atom_type_scat_dispersion_real
    _atom_type_scat_dispersion_imag
    _atom_type_scat_source
    'C' 'C' 0.0033 0.0016
                         'International Tables Vol C Tables 4.2.6.8 and 6.1.1.4'
    'B' 'B' 0.0013 0.0007
                         'International Tables Vol C Tables 4.2.6.8 and 6.1.1.4'
    'Br' 'Br' -0.2901 2.4595
                         'International Tables Vol C Tables 4.2.6.8 and 6.1.1.4'
    'F' 'F' 0.0171 0.0103
                         'International Tables Vol C Tables 4.2.6.8 and 6.1.1.4'
    'N' 'N' 0.0061 0.0033
                         'International Tables Vol C Tables 4.2.6.8 and 6.1.1.4'
_computing_data_collection     'COLLECT (Nonius, 2002)'
_computing_cell_refinement     'DENZO-SMN (Otwinowski & Minor, 1997)'
_computing_data_reduction     'DENZO-SMN (Otwinowski & Minor, 1997)'
_computing_structure_solution     'SIR92 (Altomare <i>et al.</i>, 1994)'
_computing_structure_refinement     'SHELXTL (Sheldrick, 2008)'
_computing_molecular_graphics
           'PLATON (Spek, 2009) and <i>Mercury</i> (Macrae <i>et al.</i>, 2008)'
_computing_publication_material     'SHELXTL (Sheldrick, 2008)'
loop_
    _atom_site_type_symbol
    _atom_site_label
    _atom_site_fract_x
    _atom_site_fract_y
    _atom_site_fract_z
    _atom_site_U_iso_or_equiv
    _atom_site_adp_type
    _atom_site_calc_flag
    _atom_site_refinement_flags
    _atom_site_occupancy
    _atom_site_disorder_assembly
    _atom_site_disorder_group
    Br Br1 0.54911(3) 0.40086(2) 0.211746(16) 0.02854(12) Uani d . 1 . .
    F F1 0.52166(15) 0.13977(15) 0.52612(9) 0.0308(4) Uani d . 1 . .
    F F2 0.31173(16) 0.13286(16) 0.58691(9) 0.0335(4) Uani d . 1 . .
    F F3 0.09951(16) 0.16152(16) 0.51060(10) 0.0364(5) Uani d . 1 . .
    F F4 0.08838(15) 0.18422(15) 0.36791(9) 0.0302(4) Uani d . 1 . .
    F F5 0.05945(15) 0.06664(17) 0.12934(10) 0.0365(4) Uani d . 1 . .
    F F6 0.04016(16) -0.11128(16) 0.02786(11) 0.0411(5) Uani d . 1 . .
    F F7 0.23599(17) -0.19317(16) -0.02953(10) 0.0401(5) Uani d . 1 . .
    F F8 0.45774(15) -0.11084(14) 0.01579(9) 0.0282(4) Uani d . 1 . .
    F F9 0.85617(15) -0.07367(15) 0.13742(10) 0.0326(4) Uani d . 1 . .
    F F10 1.04672(16) -0.14952(18) 0.22740(11) 0.0444(5) Uani d . 1 . .
    F F11 1.06140(16) -0.08814(17) 0.36440(11) 0.0442(5) Uani d . 1 . .
    F F12 0.88979(15) 0.05387(16) 0.41661(9) 0.0352(4) Uani d . 1 . .
    N N1 0.4472(2) 0.2141(2) 0.30191(12) 0.0218(5) Uani d . 1 . .
    N N2 0.2545(2) 0.1752(2) 0.24173(12) 0.0231(5) Uani d . 1 . .
    N N3 0.4328(2) 0.1592(2) 0.18160(13) 0.0217(5) Uani d . 1 . .
    N N4 0.5946(2) 0.0451(2) 0.13988(13) 0.0231(5) Uani d . 1 . .
    N N5 0.6199(2) 0.1505(2) 0.24953(12) 0.0213(5) Uani d . 1 . .
    N N6 0.6238(2) 0.1572(2) 0.37443(13) 0.0239(6) Uani d . 1 . .
    C C1 0.5068(3) 0.1882(2) 0.36615(16) 0.0235(6) Uani d . 1 . .
    C C2 0.4140(3) 0.1777(2) 0.41463(15) 0.0221(6) Uani d . 1 . .
    C C3 0.4175(3) 0.1550(3) 0.48641(16) 0.0243(7) Uani d . 1 . .
    C C4 0.3113(3) 0.1491(3) 0.51729(16) 0.0273(7) Uani d . 1 . .
    C C5 0.2002(3) 0.1616(3) 0.47737(17) 0.0271(7) Uani d . 1 . .
    C C6 0.1951(3) 0.1764(2) 0.40552(16) 0.0244(7) Uani d . 1 . .
    C C7 0.3015(3) 0.1865(2) 0.37388(16) 0.0235(6) Uani d . 1 . .
    C C8 0.3254(3) 0.1999(2) 0.30061(16) 0.0228(6) Uani d . 1 . .
    C C9 0.3109(3) 0.1472(2) 0.18449(15) 0.0220(6) Uani d . 1 . .
    C C10 0.2697(3) 0.0688(3) 0.12508(16) 0.0235(6) Uani d . 1 . .
    C C11 0.1577(3) 0.0248(3) 0.10206(16) 0.0283(7) Uani d . 1 . .
    C C12 0.1472(3) -0.0642(3) 0.05019(17) 0.0313(7) Uani d . 1 . .
    C C13 0.2494(3) -0.1071(3) 0.02084(16) 0.0278(7) Uani d . 1 . .
    C C14 0.3619(3) -0.0637(3) 0.04319(15) 0.0249(7) Uani d . 1 . .
    C C15 0.3744(3) 0.0259(2) 0.09517(15) 0.0226(6) Uani d . 1 . .
    C C16 0.4785(3) 0.0802(2) 0.13529(15) 0.0222(6) Uani d . 1 . .
    C C17 0.6618(3) 0.0783(2) 0.19883(16) 0.0220(6) Uani d . 1 . .
    C C18 0.7745(3) 0.0277(3) 0.23143(16) 0.0247(7) Uani d . 1 . .
    C C19 0.8630(3) -0.0444(3) 0.20584(17) 0.0276(7) Uani d . 1 . .
    C C20 0.9576(3) -0.0830(3) 0.25135(19) 0.0326(8) Uani d . 1 . .
    C C21 0.9660(3) -0.0509(3) 0.32254(19) 0.0324(8) Uani d . 1 . .
    C C22 0.8793(3) 0.0217(3) 0.34902(17) 0.0289(7) Uani d . 1 . .
    C C23 0.7829(3) 0.0615(3) 0.30424(16) 0.0238(6) Uani d . 1 . .
    C C24 0.6767(3) 0.1334(2) 0.31523(15) 0.0217(6) Uani d . 1 . .
    B B1 0.5091(3) 0.2236(3) 0.23690(17) 0.0218(7) Uani d . 1 . .
loop_
    _atom_site_aniso_label
    _atom_site_aniso_U_11
    _atom_site_aniso_U_22
    _atom_site_aniso_U_33
    _atom_site_aniso_U_12
    _atom_site_aniso_U_13
    _atom_site_aniso_U_23
    Br1 0.0370(2) 0.02078(17) 0.02777(19) -0.00196(12) 0.00258(14) 0.00042(12)
    F1 0.0324(10) 0.0365(9) 0.0229(10) -0.0030(8) -0.0018(8) 0.0011(7)
    F2 0.0411(11) 0.0404(10) 0.0193(10) -0.0054(8) 0.0048(8) 0.0015(8)
    F3 0.0329(11) 0.0457(11) 0.0321(11) 0.0009(8) 0.0110(9) 0.0040(8)
    F4 0.0243(9) 0.0354(9) 0.0303(11) -0.0009(7) 0.0001(8) 0.0015(8)
    F5 0.0243(10) 0.0496(11) 0.0353(12) -0.0035(8) 0.0017(8) -0.0064(8)
    F6 0.0304(11) 0.0470(11) 0.0444(13) -0.0118(8) -0.0053(9) -0.0094(9)
    F7 0.0447(12) 0.0381(10) 0.0365(12) -0.0062(9) -0.0024(9) -0.0156(8)
    F8 0.0346(10) 0.0264(9) 0.0236(10) 0.0017(7) 0.0036(8) -0.0040(7)
    F9 0.0291(10) 0.0351(10) 0.0338(11) 0.0012(8) 0.0037(8) -0.0094(8)
    F10 0.0286(11) 0.0462(11) 0.0576(14) 0.0126(9) -0.0004(10) -0.0105(10)
    F11 0.0279(11) 0.0512(12) 0.0510(14) 0.0107(8) -0.0102(9) 0.0040(9)
    F12 0.0326(10) 0.0442(10) 0.0273(11) -0.0021(8) -0.0053(8) 0.0045(8)
    N1 0.0225(13) 0.0217(12) 0.0210(14) 0.0004(10) 0.0008(11) -0.0024(10)
    N2 0.0247(13) 0.0254(12) 0.0188(14) 0.0037(10) -0.0004(11) -0.0002(10)
    N3 0.0232(13) 0.0215(12) 0.0202(14) 0.0014(10) 0.0006(10) 0.0022(10)
    N4 0.0248(14) 0.0243(12) 0.0203(14) -0.0022(10) 0.0023(11) 0.0015(10)
    N5 0.0246(13) 0.0202(12) 0.0189(14) -0.0022(10) 0.0012(11) -0.0009(10)
    N6 0.0256(14) 0.0233(12) 0.0222(14) -0.0037(11) -0.0020(11) -0.0007(10)
    C1 0.0260(16) 0.0182(14) 0.0255(17) -0.0012(12) -0.0028(13) -0.0034(12)
    C2 0.0242(16) 0.0216(14) 0.0199(16) -0.0020(12) -0.0012(13) -0.0027(11)
    C3 0.0282(17) 0.0226(15) 0.0214(17) -0.0018(13) -0.0015(13) -0.0011(12)
    C4 0.0376(19) 0.0230(15) 0.0214(17) -0.0028(14) 0.0037(14) -0.0005(12)
    C5 0.0289(18) 0.0252(16) 0.0283(19) 0.0019(13) 0.0099(14) 0.0014(13)
    C6 0.0230(16) 0.0222(14) 0.0278(18) -0.0021(12) 0.0016(13) -0.0003(12)
    C7 0.0285(17) 0.0196(14) 0.0222(17) -0.0010(12) 0.0018(13) -0.0006(12)
    C8 0.0242(16) 0.0209(14) 0.0233(17) 0.0034(12) 0.0014(13) -0.0001(12)
    C9 0.0238(16) 0.0194(14) 0.0219(17) 0.0013(12) -0.0032(13) 0.0036(12)
    C10 0.0266(16) 0.0231(14) 0.0203(16) -0.0016(13) -0.0008(13) 0.0003(12)
    C11 0.0257(17) 0.0353(17) 0.0236(17) -0.0001(14) 0.0013(14) 0.0004(13)
    C12 0.0256(17) 0.0362(17) 0.0303(19) -0.0081(14) -0.0071(14) 0.0009(14)
    C13 0.0371(19) 0.0246(15) 0.0205(17) -0.0043(13) -0.0031(14) -0.0041(12)
    C14 0.0323(18) 0.0235(15) 0.0191(16) 0.0017(13) 0.0029(14) 0.0008(12)
    C15 0.0273(16) 0.0220(14) 0.0181(16) 0.0010(12) 0.0002(13) 0.0045(11)
    C16 0.0266(16) 0.0218(14) 0.0178(16) -0.0029(12) 0.0005(12) 0.0016(11)
    C17 0.0235(16) 0.0219(14) 0.0212(16) -0.0039(12) 0.0047(13) 0.0008(12)
    C18 0.0221(16) 0.0219(14) 0.0297(18) -0.0029(12) 0.0003(13) 0.0009(12)
    C19 0.0267(17) 0.0234(15) 0.033(2) -0.0043(13) 0.0036(14) -0.0020(13)
    C20 0.0219(17) 0.0312(17) 0.045(2) 0.0007(14) 0.0031(15) -0.0010(15)
    C21 0.0225(17) 0.0321(17) 0.040(2) 0.0007(14) -0.0077(15) 0.0032(15)
    C22 0.0286(18) 0.0299(16) 0.0277(19) -0.0057(14) -0.0012(14) 0.0029(13)
    C23 0.0212(16) 0.0244(14) 0.0257(17) -0.0030(12) 0.0023(13) 0.0040(12)
    C24 0.0237(16) 0.0203(14) 0.0205(17) -0.0050(12) -0.0012(13) 0.0004(12)
    B1 0.0264(18) 0.0197(16) 0.0189(18) -0.0035(14) -0.0007(15) 0.0001(13)
_geom_special_details
;
All e.s.d.'s (except the e.s.d. in the dihedral angle between two l.s. planes)
are estimated using the full covariance matrix. The cell e.s.d.'s are taken
into account individually in the estimation of e.s.d.'s in distances, angles
and torsion angles; correlations between e.s.d.'s in cell parameters are only
used when they are defined by crystal symmetry. An approximate (isotropic)
treatment of cell e.s.d.'s is used for estimating e.s.d.'s involving l.s.
planes.
;
loop_
    _geom_bond_atom_site_label_1
    _geom_bond_atom_site_label_2
    _geom_bond_site_symmetry_2
    _geom_bond_distance
    _geom_bond_publ_flag
    Br1 B1 . 2.047(3) ?
    F1 C3 . 1.339(3) ?
    F2 C4 . 1.339(3) ?
    F3 C5 . 1.340(3) ?
    F4 C6 . 1.336(3) ?
    F5 C11 . 1.337(3) ?
    F6 C12 . 1.334(3) ?
    F7 C13 . 1.340(3) ?
    F8 C14 . 1.336(3) ?
    F9 C19 . 1.338(4) ?
    F10 C20 . 1.344(4) ?
    F11 C21 . 1.335(4) ?
    F12 C22 . 1.330(3) ?
    N1 C8 . 1.366(4) ?
    N1 C1 . 1.369(4) ?
    N1 B1 . 1.477(4) ?
    N2 C8 . 1.341(4) ?
    N2 C9 . 1.344(4) ?
    N3 C16 . 1.365(4) ?
    N3 C9 . 1.373(4) ?
    N3 B1 . 1.472(4) ?
    N4 C17 . 1.343(4) ?
    N4 C16 . 1.347(4) ?
    N5 C17 . 1.361(4) ?
    N5 C24 . 1.364(4) ?
    N5 B1 . 1.472(4) ?
    N6 C1 . 1.345(4) ?
    N6 C24 . 1.346(4) ?
    C1 C2 . 1.454(4) ?
    C2 C3 . 1.388(4) ?
    C2 C7 . 1.419(4) ?
    C3 C4 . 1.373(4) ?
    C4 C5 . 1.402(4) ?
    C5 C6 . 1.376(4) ?
    C6 C7 . 1.385(4) ?
    C7 C8 . 1.454(4) ?
    C9 C10 . 1.459(4) ?
    C10 C11 . 1.373(4) ?
    C10 C15 . 1.425(4) ?
    C11 C12 . 1.381(4) ?
    C12 C13 . 1.397(4) ?
    C13 C14 . 1.373(4) ?
    C14 C15 . 1.388(4) ?
    C15 C16 . 1.458(4) ?
    C17 C18 . 1.460(4) ?
    C18 C19 . 1.385(4) ?
    C18 C23 . 1.431(4) ?
    C19 C20 . 1.371(4) ?
    C20 C21 . 1.396(5) ?
    C21 C22 . 1.381(4) ?
    C22 C23 . 1.382(4) ?
    C23 C24 . 1.451(4) ?
loop_
    _geom_angle_atom_site_label_1
    _geom_angle_atom_site_label_2
    _geom_angle_atom_site_label_3
    _geom_angle_site_symmetry_1
    _geom_angle_site_symmetry_3
    _geom_angle
    _geom_angle_publ_flag
    C8 N1 C1 . . 113.3(2) ?
    C8 N1 B1 . . 122.3(3) ?
    C1 N1 B1 . . 122.6(2) ?
    C8 N2 C9 . . 116.1(2) ?
    C16 N3 C9 . . 113.4(2) ?
    C16 N3 B1 . . 122.5(2) ?
    C9 N3 B1 . . 121.9(2) ?
    C17 N4 C16 . . 116.0(2) ?
    C17 N5 C24 . . 114.3(2) ?
    C17 N5 B1 . . 122.3(2) ?
    C24 N5 B1 . . 122.5(2) ?
    C1 N6 C24 . . 116.5(2) ?
    N6 C1 N1 . . 123.0(3) ?
    N6 C1 C2 . . 130.3(3) ?
    N1 C1 C2 . . 105.6(2) ?
    C3 C2 C7 . . 119.7(3) ?
    C3 C2 C1 . . 133.1(3) ?
    C7 C2 C1 . . 107.1(3) ?
    F1 C3 C4 . . 119.4(3) ?
    F1 C3 C2 . . 121.6(3) ?
    C4 C3 C2 . . 118.9(3) ?
    F2 C4 C3 . . 120.4(3) ?
    F2 C4 C5 . . 118.3(3) ?
    C3 C4 C5 . . 121.3(3) ?
    F3 C5 C6 . . 120.7(3) ?
    F3 C5 C4 . . 118.9(3) ?
    C6 C5 C4 . . 120.5(3) ?
    F4 C6 C5 . . 119.8(3) ?
    F4 C6 C7 . . 121.3(3) ?
    C5 C6 C7 . . 118.9(3) ?
    C6 C7 C2 . . 120.6(3) ?
    C6 C7 C8 . . 131.8(3) ?
    C2 C7 C8 . . 107.5(2) ?
    N2 C8 N1 . . 123.3(3) ?
    N2 C8 C7 . . 129.6(3) ?
    N1 C8 C7 . . 105.3(3) ?
    N2 C9 N3 . . 123.4(3) ?
    N2 C9 C10 . . 128.6(3) ?
    N3 C9 C10 . . 105.6(2) ?
    C11 C10 C15 . . 120.9(3) ?
    C11 C10 C9 . . 131.8(3) ?
    C15 C10 C9 . . 106.9(2) ?
    F5 C11 C10 . . 120.9(3) ?
    F5 C11 C12 . . 119.9(3) ?
    C10 C11 C12 . . 119.3(3) ?
    F6 C12 C11 . . 120.9(3) ?
    F6 C12 C13 . . 119.0(3) ?
    C11 C12 C13 . . 120.1(3) ?
    F7 C13 C14 . . 120.1(3) ?
    F7 C13 C12 . . 118.6(3) ?
    C14 C13 C12 . . 121.2(3) ?
    F8 C14 C13 . . 119.3(3) ?
    F8 C14 C15 . . 121.1(3) ?
    C13 C14 C15 . . 119.5(3) ?
    C14 C15 C10 . . 118.9(3) ?
    C14 C15 C16 . . 133.1(3) ?
    C10 C15 C16 . . 107.5(2) ?
    N4 C16 N3 . . 123.5(3) ?
    N4 C16 C15 . . 129.5(3) ?
    N3 C16 C15 . . 105.5(2) ?
    N4 C17 N5 . . 123.2(3) ?
    N4 C17 C18 . . 130.5(3) ?
    N5 C17 C18 . . 104.7(2) ?
    C19 C18 C23 . . 120.1(3) ?
    C19 C18 C17 . . 132.8(3) ?
    C23 C18 C17 . . 107.1(2) ?
    F9 C19 C20 . . 121.0(3) ?
    F9 C19 C18 . . 120.0(3) ?
    C20 C19 C18 . . 119.0(3) ?
    F10 C20 C19 . . 120.2(3) ?
    F10 C20 C21 . . 118.6(3) ?
    C19 C20 C21 . . 121.2(3) ?
    F11 C21 C22 . . 120.2(3) ?
    F11 C21 C20 . . 119.0(3) ?
    C22 C21 C20 . . 120.8(3) ?
    F12 C22 C21 . . 120.1(3) ?
    F12 C22 C23 . . 120.7(3) ?
    C21 C22 C23 . . 119.1(3) ?
    C22 C23 C18 . . 119.8(3) ?
    C22 C23 C24 . . 132.9(3) ?
    C18 C23 C24 . . 107.3(3) ?
    N6 C24 N5 . . 122.7(3) ?
    N6 C24 C23 . . 130.7(3) ?
    N5 C24 C23 . . 105.0(2) ?
    N3 B1 N5 . . 106.4(2) ?
    N3 B1 N1 . . 106.4(2) ?
    N5 B1 N1 . . 106.0(2) ?
    N3 B1 Br1 . . 113.9(2) ?
    N5 B1 Br1 . . 110.5(2) ?
    N1 B1 Br1 . . 113.1(2) ?
