# Supplementary material for: Bromido(dodecafluorosubphthalo­cyaninato)boron(III)
Source: Acta Crystallogr Sect E Struct Rep Online. 2010 Nov 6;66(Pt 12):o3057–8. doi: 10.1107/S1600536810041863 (PMC3011383; doi:10.1107/S1600536810041863)
Supplement: Supplementary file 2 [file e-66-o3057-Isup2.hkl]

# 
# h,k,l, Fc-squared, Fo-squared, sigma(Fo-squared) and status flag 
# 
data_I
_shelx_title ' k09196 in P2(1)/c' 
_shelx_refln_list_code          4 
_shelx_F_calc_maximum      289.60 
_exptl_crystal_F_000      1336.00 
_reflns_d_resolution_high  0.7695 
 
loop_ 
 _symmetry_equiv_pos_as_xyz 
 'x, y, z' 
 '-x, y+1/2, -z+1/2' 
 '-x, -y, -z' 
 'x, -y-1/2, z-1/2' 
 
_cell_length_a    11.1681 
_cell_length_b    10.8858 
_cell_length_c    19.0664 
_cell_angle_alpha  90.000 
_cell_angle_beta   95.227 
_cell_angle_gamma  90.000 
 
_shelx_F_squared_multiplier     1.000 
 
loop_ 
 _refln_index_h 
 _refln_index_k 
 _refln_index_l 
 _refln_F_squared_calc 
 _refln_F_squared_meas 
 _refln_F_squared_sigma 
 _refln_observed_status 
   2   0   0    26216.80    25031.36    594.28 o 
   3   0   0     4122.28     3753.68    112.90 o 
   4   0   0      119.26      136.09     12.65 o 
   5   0   0     7021.78     6911.48    205.10 o 
   6   0   0     3362.70     3114.21    102.41 o 
   7   0   0       23.36       21.74     20.63 o 
   8   0   0     4535.60     4496.67    150.09 o 
   9   0   0     1554.07     1627.30     78.13 o 
  10   0   0     3876.80     4255.34    172.00 o 
  11   0   0      275.38      175.22     58.47 o 
  12   0   0     1648.13     2058.78    180.51 o 
  13   0   0      264.52      333.11    104.31 o 
  14   0   0      278.98      259.56     86.59 o 
   1   1   0     5471.62     5081.85     82.39 o 
   2   1   0     2433.74     2302.67     46.66 o 
   3   1   0     2651.51     2621.03     49.08 o 
   4   1   0     5633.10     5409.52     97.38 o 
   5   1   0     5021.71     4455.22    103.37 o 
   6   1   0     1294.87     1518.88     42.54 o 
   7   1   0      889.02      831.40     33.82 o 
   8   1   0     1102.17     1075.01     43.44 o 
   9   1   0     7412.25     8039.38    188.33 o 
  10   1   0      431.28      317.50     33.20 o 
  11   1   0       17.42       47.17     62.24 o 
  12   1   0       90.94       75.82     48.42 o 
  13   1   0      202.58      162.75     54.91 o 
  14   1   0       22.84       18.75    103.09 o 
   0   2   0     9605.70     8802.90    181.67 o 
   1   2   0    11617.73    11444.40    208.32 o 
   2   2   0     1301.05     1110.34     26.50 o 
   3   2   0     1284.19     1188.89     43.67 o 
   4   2   0     4292.59     4522.05    111.80 o 
   5   2   0      306.95      380.18     20.52 o 
   6   2   0       57.53       50.13     13.34 o 
   7   2   0      566.34      534.95     27.65 o 
   8   2   0      189.89      168.58     21.62 o 
   9   2   0        3.72        2.77     19.95 o 
  10   2   0     2216.70     2304.88     94.71 o 
  11   2   0       27.55       23.27     35.05 o 
  12   2   0      867.01      986.98    108.78 o 
  13   2   0       55.17      110.75     61.23 o 
  14   2   0       18.94       20.29     52.97 o 
   1   3   0     8244.22     7593.48    338.96 o 
   2   3   0    10518.83    10264.77    136.35 o 
   3   3   0    19268.33    18825.55    267.33 o 
   4   3   0     8554.42     8856.32    168.99 o 
   5   3   0    11097.71    10832.40    178.88 o 
   6   3   0     2885.24     2797.34    106.52 o 
   7   3   0     2205.12     2102.01     51.89 o 
   8   3   0     5855.80     6576.87    133.69 o 
   9   3   0      109.10       65.30     19.17 o 
  10   3   0       33.42       45.06     27.47 o 
  11   3   0      113.12       18.28     42.39 o 
  12   3   0      501.18      601.96     74.13 o 
  13   3   0      268.17      305.16     98.10 o 
  14   3   0      381.27      304.20     69.29 o 
   0   4   0    83867.15    79745.68   4256.40 o 
   1   4   0    11857.15    11649.15    162.27 o 
   2   4   0    11659.00    11045.27    248.67 o 
   3   4   0      642.00      687.27     15.43 o 
   4   4   0     3120.75     3121.66     59.89 o 
   5   4   0     1142.74     1138.56     30.37 o 
   6   4   0      192.35      169.86     15.11 o 
   7   4   0      167.07      135.92     17.36 o 
   8   4   0     6296.67     6539.87    144.09 o 
   9   4   0      591.20      613.38     73.78 o 
  10   4   0     1516.56     1575.80     62.18 o 
  11   4   0      213.45      240.39     88.32 o 
  12   4   0      616.59      699.38     81.03 o 
  13   4   0      112.27      128.90     52.81 o 
   1   5   0     4525.22     4553.24     70.24 o 
   2   5   0       68.58       54.75     12.64 o 
   3   5   0      839.33      900.04     35.74 o 
   4   5   0       95.27       93.60     27.63 o 
   5   5   0      444.40      456.20     16.85 o 
   6   5   0     1584.62     1685.09     39.71 o 
   7   5   0     1600.12     1686.66     45.75 o 
   8   5   0     1176.13     1081.85     60.90 o 
   9   5   0     5296.54     5719.31    149.54 o 
  10   5   0     1361.07     1198.54     74.69 o 
  11   5   0        5.26      -40.73     40.73 o 
  12   5   0      157.11      137.57     88.42 o 
  13   5   0      138.75       43.19     81.29 o 
   0   6   0      213.47      177.94     25.63 o 
   1   6   0      304.62      249.45     16.14 o 
   2   6   0     9223.17     9236.99    181.19 o 
   3   6   0     2173.62     2159.38     70.05 o 
   4   6   0     1646.25     1673.16     60.11 o 
   5   6   0      204.49      219.05     25.93 o 
   6   6   0      113.29      107.05     12.80 o 
   7   6   0      574.73      500.09     29.43 o 
   8   6   0      596.18      539.87     34.61 o 
   9   6   0      293.28      253.40     50.34 o 
  10   6   0     5524.07     6226.27    406.25 o 
  11   6   0      343.37      439.46    111.85 o 
  12   6   0      565.64      530.94    134.67 o 
   1   7   0     4410.94     4709.46     80.83 o 
   2   7   0     1014.08      952.13     49.08 o 
   3   7   0     7190.19     7575.18    155.07 o 
   4   7   0     1858.39     1866.97     75.22 o 
   5   7   0     7679.30     8760.71    223.80 o 
   6   7   0     3811.67     4048.09    144.47 o 
   7   7   0     4265.22     4600.85    208.57 o 
   8   7   0      325.87      314.78     18.86 o 
   9   7   0        3.48       -8.06     61.12 o 
  10   7   0       59.24      114.30     66.01 o 
  11   7   0      411.07      457.19    109.20 o 
  12   7   0      425.73      380.99    111.85 o 
   0   8   0     4154.67     4890.97    186.28 o 
   1   8   0     2758.07     2885.43     77.99 o 
   2   8   0      861.17      772.28     34.12 o 
   3   8   0      122.56      112.69     18.26 o 
   4   8   0      396.32      373.93     31.32 o 
   5   8   0        0.31      -17.46     19.50 o 
   6   8   0      314.06      246.66     51.75 o 
   7   8   0      209.74      294.61     81.29 o 
   8   8   0      501.65      477.36     76.20 o 
   9   8   0      135.31      114.30     96.57 o 
  10   8   0      107.88      177.66     81.29 o 
  11   8   0      126.44      124.48     81.29 o 
   1   9   0       26.13       32.97     12.23 o 
   2   9   0      888.22      932.34     52.96 o 
   3   9   0       26.38        3.19     18.39 o 
   4   9   0     1056.59     1084.14     53.01 o 
   5   9   0      159.52      118.62     28.34 o 
   6   9   0      617.44      584.64     97.49 o 
   7   9   0      517.25      618.66    207.81 o 
   8   9   0      175.58      125.86     45.44 o 
   9   9   0        8.67       37.27     41.77 o 
  10   9   0       26.15      -41.35     45.67 o 
  11   9   0      161.30      137.12     96.57 o 
   0  10   0      275.19      271.53     24.36 o 
   1  10   0     2410.89     2591.60     81.28 o 
   2  10   0     2101.61     2187.03    161.47 o 
   3  10   0     1609.53     1729.16    176.44 o 
   4  10   0     2564.94     2640.33    164.25 o 
   5  10   0      128.21      152.40     39.08 o 
   6  10   0       98.99      128.51    124.59 o 
   7  10   0      181.46      217.94    118.37 o 
   8  10   0      732.53      784.88    180.21 o 
   9  10   0      846.47      742.01    145.67 o 
  10  10   0     1268.79     1511.13    185.40 o 
   1  11   0      478.51      432.19     30.92 o 
   2  11   0       26.66       22.20     46.34 o 
   3  11   0      150.96      158.85     35.82 o 
   4  11   0      872.57      724.18     71.55 o 
   5  11   0     3794.39     3965.65    206.96 o 
   6  11   0     1168.59     1140.53    142.01 o 
   7  11   0      226.62      169.57     50.65 o 
   8  11   0       19.87       29.42     88.52 o 
   9  11   0        4.03       -2.44    111.85 o 
   0  12   0      564.87      732.03    120.82 o 
   1  12   0       63.75       23.78     51.40 o 
   2  12   0      161.43      123.50     40.92 o 
   3  12   0       97.82      188.25     61.94 o 
   4  12   0        8.13        5.95     45.93 o 
   5  12   0       68.89       17.40     55.31 o 
   6  12   0       96.43      112.68     72.53 o 
   7  12   0        3.90       -3.40     58.11 o 
   1  13   0        2.69        4.31     79.46 o 
   2  13   0      320.85      297.66     94.94 o 
   3  13   0      372.63      256.51     94.94 o 
   4  13   0      281.46      357.65     62.59 o 
   5  13   0     1144.23     1347.84    107.91 o 
   0  14   0      240.12      284.42     92.29 o 
   1  14   0      150.61      227.98    112.67 o 
 -14   1   1      421.67      489.68     73.66 o 
 -13   1   1       84.33       86.58     53.24 o 
 -12   1   1      372.00      322.00     53.24 o 
 -11   1   1     1416.61     1539.89    176.13 o 
 -10   1   1     8007.47     9077.70    211.23 o 
  -9   1   1     1567.74     1657.32     60.33 o 
  -8   1   1       14.90       44.08     24.36 o 
  -7   1   1     7333.67     7977.68    183.65 o 
  -6   1   1     1887.00     2006.92     53.36 o 
  -5   1   1    43236.82    45302.33    767.96 o 
  -4   1   1     1328.86     1178.07     39.52 o 
  -3   1   1     8021.78     7810.95    145.62 o 
  -2   1   1     9397.41     9027.91    146.35 o 
  -1   1   1      150.27      153.94      5.03 o 
   1   1   1      518.02      498.68     12.98 o 
   2   1   1     1843.76     1822.16     39.38 o 
   3   1   1     5005.19     4849.63     96.15 o 
   4   1   1     3082.94     2900.42     61.44 o 
   5   1   1     8152.41     8194.66    155.06 o 
   6   1   1     4986.96     5661.35    115.90 o 
   7   1   1     3753.22     4032.73     93.45 o 
   8   1   1     2370.62     2215.33     65.52 o 
   9   1   1     1337.53     1359.68     53.98 o 
  10   1   1       15.00       25.44     25.65 o 
  11   1   1      445.29      414.31     62.50 o 
  12   1   1      179.01      175.86     47.59 o 
  13   1   1      542.06      684.66    141.60 o 
  14   1   1       24.92       44.09     60.39 o 
 -14   2   1       90.59      179.73     79.98 o 
 -13   2   1       23.86        7.65     68.86 o 
 -12   2   1     2460.02     2458.89    138.68 o 
 -11   2   1      256.63      220.29     34.42 o 
 -10   2   1     9307.99    10667.03    249.13 o 
  -9   2   1     2603.38     2708.20     86.37 o 
  -8   2   1     3482.39     3471.80     87.24 o 
  -7   2   1     3096.05     3101.56     78.66 o 
  -6   2   1      563.90      521.83     38.16 o 
  -5   2   1      201.00      208.98     22.22 o 
  -4   2   1      293.18      282.45     16.29 o 
  -3   2   1     1150.50     1107.47     37.68 o 
  -2   2   1    31067.17    30238.12    417.85 o 
  -1   2   1     2283.08     2047.08     32.65 o 
   0   2   1     1951.53     2016.39     34.40 o 
   1   2   1    27284.37    27472.67    460.33 o 
   2   2   1    22048.46    22125.24    377.88 o 
   3   2   1     8677.18     9193.12    171.82 o 
   4   2   1     5770.14     5479.51    103.56 o 
   5   2   1      158.83      165.21     15.52 o 
   6   2   1     1131.25     1160.68     36.58 o 
   7   2   1     2050.07     1965.44     56.24 o 
   8   2   1     2009.29     2090.24     79.81 o 
   9   2   1      208.78      202.44     29.31 o 
  10   2   1     1625.41     1585.62     71.72 o 
  11   2   1      422.02      371.29    105.74 o 
  12   2   1      891.46      968.46     92.61 o 
  13   2   1      427.07      519.89    199.87 o 
  14   2   1        5.05       -4.15     58.96 o 
 -14   3   1       42.49       52.63     56.97 o 
 -13   3   1      133.67      123.15     51.26 o 
 -12   3   1        9.81      -45.99     46.96 o 
 -11   3   1      161.39       83.74     45.09 o 
 -10   3   1        0.11        0.35     23.54 o 
  -9   3   1       12.04        5.29     16.10 o 
  -8   3   1      117.67       85.33     17.72 o 
  -7   3   1     1111.18     1170.19     35.41 o 
  -6   3   1     3815.65     4242.00    104.62 o 
  -5   3   1    14520.43    15179.77    248.17 o 
  -4   3   1     1354.84     1405.94     38.84 o 
  -3   3   1     3439.34     3167.71     60.01 o 
  -2   3   1     1240.63     1275.05     24.36 o 
  -1   3   1    27171.33    27880.20    390.51 o 
   0   3   1    34426.92    33685.04    707.49 o 
   1   3   1      471.13      470.93     11.98 o 
   2   3   1     2481.34     2452.74     43.95 o 
   3   3   1     2314.44     2304.54     44.96 o 
   4   3   1     7585.28     8109.56    154.35 o 
   5   3   1     4658.60     5385.85    110.78 o 
   6   3   1      313.19      296.21     16.96 o 
   7   3   1      259.65      259.99     19.55 o 
   8   3   1      699.53      695.30     44.32 o 
   9   3   1      499.59      414.01     37.39 o 
  10   3   1     4585.81     4580.83    270.93 o 
  11   3   1       24.50      -30.88     37.04 o 
  12   3   1      318.22      309.21     63.03 o 
  13   3   1        0.87       61.98     43.31 o 
  14   3   1       22.78       22.82     86.15 o 
 -13   4   1       54.08       51.77     48.90 o 
 -12   4   1      111.72      216.88     47.48 o 
 -11   4   1      349.25      341.41     60.00 o 
 -10   4   1      689.83      662.05     44.85 o 
  -9   4   1      205.73      188.61     31.51 o 
  -8   4   1     2334.90     2352.01     63.68 o 
  -7   4   1      458.46      443.76     22.25 o 
  -6   4   1      829.55      726.01     34.75 o 
  -5   4   1      333.67      288.22     22.08 o 
  -4   4   1      396.42      308.68     13.83 o 
  -3   4   1       33.74       41.17      4.45 o 
  -2   4   1    24630.73    24331.62    392.49 o 
  -1   4   1     1678.19     1651.17     31.98 o 
   0   4   1    26794.89    26002.24    345.00 o 
   1   4   1    36988.16    36612.55    646.76 o 
   2   4   1      573.11      586.43     25.79 o 
   3   4   1     4810.25     4664.62     79.82 o 
   4   4   1      114.01      124.13     12.84 o 
   5   4   1     2283.57     2359.74     46.46 o 
   6   4   1      514.78      530.05     23.11 o 
   7   4   1     2789.87     2832.65     66.53 o 
   8   4   1       70.14       52.94     16.70 o 
   9   4   1     2421.33     2573.49     80.01 o 
  10   4   1     1015.95     1046.53     54.08 o 
  11   4   1      232.85      205.23     42.90 o 
  12   4   1       83.96       42.81     62.24 o 
  13   4   1      236.28      234.70     54.45 o 
 -13   5   1      998.50      875.06    160.34 o 
 -12   5   1       25.18      -38.86     47.12 o 
 -11   5   1        5.94       21.77     35.96 o 
 -10   5   1       81.32      102.83     34.36 o 
  -9   5   1      319.87      321.69     28.84 o 
  -8   5   1      873.12      840.49     34.72 o 
  -7   5   1     1084.62     1034.17     53.28 o 
  -6   5   1     1757.72     1722.51     44.14 o 
  -5   5   1     6224.42     6181.57    115.99 o 
  -4   5   1     7822.99     7685.72    126.02 o 
  -3   5   1     3740.17     3368.76     89.65 o 
  -2   5   1       46.74       35.24      9.48 o 
  -1   5   1       37.81       27.65      5.96 o 
   0   5   1     4158.10     4143.37     64.06 o 
   1   5   1     1652.37     1619.26     29.44 o 
   2   5   1     2447.43     2120.06     51.77 o 
   3   5   1     5225.44     5006.38    121.08 o 
   4   5   1     4950.37     5039.79     80.22 o 
   5   5   1    12003.17    12956.35    215.57 o 
   6   5   1     2322.70     2291.53     53.69 o 
   7   5   1     1166.71     1165.80     38.29 o 
   8   5   1     1209.12     1123.98     39.99 o 
   9   5   1     1388.87     1303.10     80.10 o 
  10   5   1      726.61      691.93     82.92 o 
  11   5   1       12.80       31.77     31.65 o 
  12   5   1        1.83       39.91     44.39 o 
  13   5   1       60.00      169.92     91.27 o 
 -12   6   1       50.38       -5.09     71.31 o 
 -11   6   1       50.56       68.06     48.18 o 
 -10   6   1      199.20      181.95    104.21 o 
  -9   6   1      385.67      343.87     36.92 o 
  -8   6   1     1643.51     1672.46     82.28 o 
  -7   6   1       22.71       19.82     11.79 o 
  -6   6   1      625.06      584.34     25.69 o 
  -5   6   1      109.74      118.01     24.91 o 
  -4   6   1       93.59       98.45     17.24 o 
  -3   6   1     2222.45     2261.81     58.95 o 
  -2   6   1      148.99      125.67     21.94 o 
  -1   6   1     4062.77     4139.53     71.57 o 
   0   6   1    18288.50    19080.48    282.61 o 
   1   6   1     1516.96     1554.22     48.08 o 
   2   6   1     6742.51     6713.79    139.68 o 
   3   6   1      917.48      973.42     53.29 o 
   4   6   1     4496.71     4535.36    138.10 o 
   5   6   1      599.58      606.30     66.55 o 
   6   6   1     1494.29     1491.00     47.26 o 
   7   6   1       13.28       -1.80     18.20 o 
   8   6   1      359.84      340.24     22.72 o 
   9   6   1      607.30      572.78     76.13 o 
  10   6   1      130.41       87.11     28.19 o 
  11   6   1      148.48      121.63     78.64 o 
  12   6   1       22.55       38.10     81.09 o 
 -12   7   1       61.35       38.10    124.69 o 
 -11   7   1       87.41       43.19    111.85 o 
 -10   7   1      264.32      295.01     83.94 o 
  -9   7   1       87.83       65.62     49.00 o 
  -8   7   1      105.44      129.89     13.93 o 
  -7   7   1       20.07       24.76     27.07 o 
  -6   7   1       85.14      118.41     30.73 o 
  -5   7   1       37.60       36.25     20.36 o 
  -4   7   1      154.29      147.28     24.67 o 
  -3   7   1      301.86      274.28     24.54 o 
  -2   7   1     4728.04     4695.28    107.41 o 
  -1   7   1       28.33       31.18      8.55 o 
   0   7   1     4166.82     4508.13     78.76 o 
   1   7   1      770.49      756.95     20.79 o 
   2   7   1      545.52      483.09     23.17 o 
   3   7   1      364.16      349.30     29.26 o 
   4   7   1        4.36       12.79     23.61 o 
   5   7   1      708.52      706.54     42.87 o 
   6   7   1     1460.87     1420.94     98.52 o 
   7   7   1       66.55      149.95     41.77 o 
   8   7   1     1294.00     1263.47     44.55 o 
   9   7   1       16.23       13.49     65.40 o 
  10   7   1      617.50      654.00     96.37 o 
  11   7   1       33.47       17.73     75.99 o 
  12   7   1        2.33      -12.63     83.74 o 
 -11   8   1      494.16      770.95    142.41 o 
 -10   8   1      291.23      463.10     99.22 o 
  -9   8   1       23.80       45.84     61.12 o 
  -8   8   1      529.37      441.77     56.25 o 
  -7   8   1      882.69      736.49    166.15 o 
  -6   8   1     1577.51     1585.60     66.16 o 
  -5   8   1     1544.25     1522.04     72.05 o 
  -4   8   1      140.98      177.76     38.44 o 
  -3   8   1      329.11      287.56     25.60 o 
  -2   8   1     1455.46     1397.23     47.92 o 
  -1   8   1     2780.25     2795.98     65.09 o 
   0   8   1     9793.68    10454.32    191.04 o 
   1   8   1     4249.42     4397.27     94.60 o 
   2   8   1      543.44      496.86     33.49 o 
   3   8   1     1716.42     1715.38     58.35 o 
   4   8   1       52.48       29.67     25.26 o 
   5   8   1       73.14       68.28     27.79 o 
   6   8   1      958.17      938.56    137.01 o 
   7   8   1      302.44      413.18     86.18 o 
   8   8   1      550.00      560.08     91.27 o 
   9   8   1     2810.29     3313.80    230.63 o 
  10   8   1      658.87      772.58    111.44 o 
  11   8   1      364.57      494.07    131.82 o 
 -11   9   1        7.95       76.40    127.34 o 
 -10   9   1      610.08      603.27    106.96 o 
  -9   9   1      394.63      279.30    111.65 o 
  -8   9   1      211.08      177.67     50.93 o 
  -7   9   1       56.22       16.51     83.84 o 
  -6   9   1     1248.04     1152.73    112.26 o 
  -5   9   1      627.14      583.16     75.17 o 
  -4   9   1     2033.61     2022.54     82.94 o 
  -3   9   1     1860.73     1802.18     61.78 o 
  -2   9   1      674.95      655.29     33.35 o 
  -1   9   1      888.92      905.04     31.98 o 
   0   9   1      634.71      598.96     21.21 o 
   1   9   1        2.06        6.98      7.81 o 
   2   9   1      749.60      738.89     39.09 o 
   3   9   1     2843.53     2907.06    101.71 o 
   4   9   1     3074.18     3206.67    158.67 o 
   5   9   1      435.66      399.56     37.61 o 
   6   9   1      222.34      230.83     48.39 o 
   7   9   1     1088.73     1007.89    106.35 o 
   8   9   1      332.43      265.88     96.16 o 
   9   9   1      282.24      245.50     85.98 o 
  10   9   1      196.33      291.14     91.07 o 
  11   9   1        2.23       12.63     96.16 o 
 -10  10   1       84.94       56.03     91.68 o 
  -9  10   1      140.25      108.39     49.64 o 
  -8  10   1       63.75       45.79     58.68 o 
  -7  10   1      138.00      145.06     94.03 o 
  -6  10   1       15.78       72.89     47.11 o 
  -5  10   1      663.43      684.62     61.67 o 
  -4  10   1        2.25       23.72     29.42 o 
  -3  10   1      114.25      138.85     27.98 o 
  -2  10   1       72.65       50.04     22.36 o 
  -1  10   1       33.16       28.87      8.65 o 
   0  10   1       44.02       24.97     10.54 o 
   1  10   1      280.10      272.23     13.60 o 
   2  10   1      213.23      183.29     26.39 o 
   3  10   1       62.24       62.92     21.92 o 
   4  10   1      312.96      353.38     45.74 o 
   5  10   1      342.50      382.93     56.07 o 
   6  10   1      384.90      331.25     52.47 o 
   7  10   1       13.43        2.43     91.99 o 
   8  10   1        0.20      110.80     54.53 o 
   9  10   1       58.55        5.81     50.13 o 
  10  10   1       14.41      -73.35     80.88 o 
  -9  11   1       82.46       10.19     91.89 o 
  -8  11   1       37.04      -44.39    165.64 o 
  -7  11   1      172.92       82.19     45.64 o 
  -6  11   1      366.15      221.67     92.70 o 
  -5  11   1      664.82      720.69     76.91 o 
  -4  11   1      396.66      363.70     46.31 o 
  -3  11   1     1227.41     1276.38     86.47 o 
  -2  11   1     1104.01     1198.19     90.62 o 
  -1  11   1     1321.60     1337.53     46.89 o 
   0  11   1       44.03       42.16     12.38 o 
   1  11   1     1001.34      979.84     48.08 o 
   2  11   1      139.18      165.27     56.23 o 
   3  11   1      592.31      548.25     56.51 o 
   4  11   1     1606.50     1593.70    103.94 o 
   5  11   1     1535.78     1679.42    144.65 o 
   6  11   1     1477.61     1282.13    172.97 o 
   7  11   1      278.21      231.18     68.64 o 
   8  11   1      549.08      441.79    164.82 o 
   9  11   1        8.79      121.43     96.16 o 
  -7  12   1      281.30      253.72    140.17 o 
  -6  12   1      141.36      198.90     62.92 o 
  -5  12   1       97.34       99.28     45.41 o 
  -4  12   1       26.56       54.71     42.95 o 
  -3  12   1        9.46       45.22     32.92 o 
  -2  12   1      539.67      584.86     52.25 o 
  -1  12   1     3262.65     3295.32    251.07 o 
   0  12   1     1041.57     1099.54     90.78 o 
   1  12   1     1908.45     2062.53    202.72 o 
   2  12   1     1746.23     2213.67    313.76 o 
   3  12   1      674.69      710.97     68.44 o 
   4  12   1      316.65      249.11     61.83 o 
   5  12   1      304.81      312.58     72.63 o 
   6  12   1       46.01       72.56     66.66 o 
   7  12   1       37.50       42.84     63.22 o 
  -5  13   1       21.42      -55.57     55.57 o 
  -4  13   1        2.38       -5.59     44.64 o 
  -3  13   1       46.77      148.73     77.01 o 
  -2  13   1      203.20      164.21     87.20 o 
  -1  13   1       25.12       57.38     55.30 o 
   0  13   1       34.81       59.50     65.85 o 
   1  13   1       50.77       12.84     69.27 o 
   2  13   1       81.34       -7.74     71.72 o 
   3  13   1       43.33       97.39     82.11 o 
   4  13   1        1.86       69.83     55.84 o 
   5  13   1      381.75      386.26     72.31 o 
  -1  14   1       20.48       53.79     84.55 o 
   0  14   1      153.16      -38.30     97.18 o 
 -14   0   2        2.01        5.09     68.86 o 
 -13   0   2       61.84       53.58     73.96 o 
 -12   0   2      447.81      398.10     86.79 o 
 -11   0   2      304.12      237.15     63.77 o 
 -10   0   2     3268.36     3466.62    192.43 o 
  -9   0   2       50.30       15.59     28.66 o 
  -8   0   2     5488.26     5919.25    204.05 o 
  -7   0   2     1563.93     1553.81     69.28 o 
  -6   0   2     1619.67     1551.36    114.50 o 
  -5   0   2     3972.71     3875.82    117.09 o 
  -4   0   2     5946.08     6087.39    171.29 o 
  -3   0   2     2791.98     2730.62     93.52 o 
  -2   0   2     8704.53     8680.50    183.18 o 
  -1   0   2    19425.35    18571.67    446.24 o 
   1   0   2     2832.52     2750.12     77.57 o 
   2   0   2     9932.90    10341.22    268.05 o 
   3   0   2      213.42      233.67     36.27 o 
   4   0   2    20542.60    21379.31    525.48 o 
   5   0   2      816.03      946.95     45.85 o 
   6   0   2      641.84      574.34     38.64 o 
   7   0   2      335.75      329.65     45.43 o 
   8   0   2      856.12      835.90     78.17 o 
   9   0   2     3447.48     3452.02    135.93 o 
  10   0   2     3357.89     3450.43    169.31 o 
  11   0   2      772.42      941.27    103.70 o 
  12   0   2      760.35      767.08    103.91 o 
  13   0   2      192.45      220.44     75.99 o 
  14   0   2       44.58      -75.99     75.99 o 
 -14   1   2       36.26       41.46     58.78 o 
 -13   1   2      209.35      127.15     47.62 o 
 -12   1   2      154.65      166.14     52.69 o 
 -11   1   2       94.87       26.96     34.92 o 
 -10   1   2      558.08      498.92     33.27 o 
  -9   1   2     1754.24     1612.75     56.38 o 
  -8   1   2      105.29       99.19     24.71 o 
  -7   1   2        8.58       85.55     35.55 o 
  -6   1   2      152.06      180.18     16.15 o 
  -5   1   2      271.18      302.81     18.82 o 
  -4   1   2     5701.37     5514.75     87.93 o 
  -3   1   2     3062.68     2995.80     57.73 o 
  -2   1   2     3036.97     3085.53     52.39 o 
  -1   1   2     2494.15     2280.72     40.87 o 
   0   1   2     2226.55     2259.73     44.18 o 
   1   1   2      816.13      777.91     19.23 o 
   2   1   2       71.36       75.35      6.59 o 
   3   1   2     9254.45     9344.52    172.51 o 
   4   1   2     2117.51     2151.28     53.20 o 
   5   1   2      785.17      875.50     29.22 o 
   6   1   2      179.68      138.51     16.55 o 
   7   1   2      856.79      801.06     32.13 o 
   8   1   2     1189.15     1184.20     35.95 o 
   9   1   2      990.99      946.75     49.88 o 
  10   1   2      769.02      731.08     56.51 o 
  11   1   2      209.71      147.72     40.23 o 
  12   1   2        6.68      -15.95     45.22 o 
  13   1   2       13.56       53.01     47.25 o 
  14   1   2        2.54       34.95     83.40 o 
 -14   2   2        0.09       10.27     54.24 o 
 -13   2   2        2.62        4.00     45.07 o 
 -12   2   2      357.51      339.99     49.14 o 
 -11   2   2      289.75      231.33     32.44 o 
 -10   2   2       36.06       39.64     24.44 o 
  -9   2   2      870.89      872.39     37.91 o 
  -8   2   2       12.10       19.80     16.73 o 
  -7   2   2       31.60       13.54     13.09 o 
  -6   2   2      871.48      908.99     27.20 o 
  -5   2   2      205.00      230.79     14.15 o 
  -4   2   2       63.60       40.63      8.13 o 
  -3   2   2     2751.72     2694.01     54.73 o 
  -2   2   2     6579.35     6622.34     97.46 o 
  -1   2   2     2997.91     3101.11     65.69 o 
   0   2   2     2076.86     2055.79     38.52 o 
   1   2   2    13489.39    13707.82    241.75 o 
   2   2   2     1642.36     1476.80     33.90 o 
   3   2   2      604.64      595.27     18.52 o 
   4   2   2     3459.52     3685.10     78.00 o 
   5   2   2      910.04     1060.48     30.83 o 
   6   2   2      416.38      474.21     27.17 o 
   7   2   2      141.83      127.60     22.47 o 
   8   2   2      696.15      677.91     29.33 o 
   9   2   2      519.51      492.36     33.16 o 
  10   2   2       33.93       38.42     31.72 o 
  11   2   2       14.99       -6.93     40.54 o 
  12   2   2        8.01      -37.97     51.76 o 
  13   2   2       29.23       84.45     54.14 o 
  14   2   2        4.82      122.08     62.20 o 
 -14   3   2      646.78      872.96    292.47 o 
 -13   3   2      412.02      517.18     86.08 o 
 -12   3   2      128.70      183.53     64.53 o 
 -11   3   2     1188.27     1076.25     92.09 o 
 -10   3   2      522.59      426.12     37.62 o 
  -9   3   2      190.44      136.46     21.35 o 
  -8   3   2      272.00      255.09     21.61 o 
  -7   3   2     1658.87     1520.84     52.35 o 
  -6   3   2      233.71      204.91     18.79 o 
  -5   3   2     4647.01     4685.62     86.47 o 
  -4   3   2    16684.40    17586.73    259.08 o 
  -3   3   2     1499.64     1562.16     28.67 o 
  -2   3   2    40318.61    39399.35    668.98 o 
  -1   3   2    19312.67    19428.40    257.25 o 
   0   3   2    18300.60    18206.92    403.26 o 
   1   3   2     2429.89     2253.25     42.50 o 
   2   3   2       94.14       93.28      7.56 o 
   3   3   2     2399.24     2424.04     52.66 o 
   4   3   2       45.95       51.96     10.48 o 
   5   3   2      692.93      561.12     38.29 o 
   6   3   2     5057.61     5059.84    108.51 o 
   7   3   2      143.45      119.44     48.02 o 
   8   3   2    12701.10    14337.75    266.01 o 
   9   3   2     1049.67      947.42     49.51 o 
  10   3   2       47.44       24.62     26.39 o 
  11   3   2       16.29      -35.20     35.20 o 
  12   3   2       71.23      140.77     60.00 o 
  13   3   2       71.50       30.81     42.19 o 
 -13   4   2        0.28       90.46     64.59 o 
 -12   4   2        9.67      128.52     47.10 o 
 -11   4   2      355.74      337.33     49.41 o 
 -10   4   2     2202.07     2285.01    103.16 o 
  -9   4   2      832.05      834.69     41.46 o 
  -8   4   2     1469.06     1403.02     45.16 o 
  -7   4   2      460.61      429.65     31.54 o 
  -6   4   2      921.02      794.88     26.57 o 
  -5   4   2     1253.70     1136.42     31.74 o 
  -4   4   2     5831.91     6395.84    114.13 o 
  -3   4   2     4237.91     4438.59     68.30 o 
  -2   4   2     6261.91     6424.03     93.54 o 
  -1   4   2     2494.51     2343.40     57.20 o 
   0   4   2      273.04      276.16      9.84 o 
   1   4   2      309.85      280.19     10.40 o 
   2   4   2      819.85      891.45     24.32 o 
   3   4   2      434.98      397.76     12.67 o 
   4   4   2      806.65      670.46     27.20 o 
   5   4   2      149.54      155.67     15.14 o 
   6   4   2       21.70       12.65     15.02 o 
   7   4   2      540.14      515.50     26.24 o 
   8   4   2      252.35      231.75     32.92 o 
   9   4   2       13.05        4.13     23.78 o 
  10   4   2      551.94      565.67     43.55 o 
  11   4   2      696.84      699.10     69.75 o 
  12   4   2      639.54      596.75     68.13 o 
  13   4   2      425.96      356.36     63.55 o 
 -13   5   2       98.43        5.09     83.94 o 
 -12   5   2      210.59       92.40     86.89 o 
 -11   5   2      165.31      114.22     61.63 o 
 -10   5   2       99.31       53.81     28.17 o 
  -9   5   2     2695.80     2727.78    141.65 o 
  -8   5   2      124.60      107.10     29.09 o 
  -7   5   2     1820.04     1794.40     48.23 o 
  -6   5   2       66.46       51.22     17.95 o 
  -5   5   2        6.36       16.40      7.30 o 
  -4   5   2     3742.90     3853.13     62.75 o 
  -3   5   2    11904.39    12542.63    171.80 o 
  -2   5   2     4563.38     4638.32     76.85 o 
  -1   5   2      993.46      883.46     23.47 o 
   0   5   2     1549.41     1680.59     31.89 o 
   1   5   2     2082.29     2055.06     38.23 o 
   2   5   2      108.06      108.65      5.76 o 
   3   5   2      298.41      286.71     19.41 o 
   4   5   2      537.50      503.80     21.88 o 
   5   5   2     5106.23     5356.69    135.97 o 
   6   5   2     1173.39     1213.82     37.69 o 
   7   5   2     1351.13     1316.41     40.52 o 
   8   5   2     1388.94     1416.56     48.76 o 
   9   5   2      780.34      614.97     36.86 o 
  10   5   2       66.20       65.49     40.93 o 
  11   5   2        6.57       46.15     41.74 o 
  12   5   2        1.95      -14.79     39.51 o 
  13   5   2        2.01      -78.44    116.54 o 
 -13   6   2      119.80      109.61     91.68 o 
 -12   6   2      138.23      160.55     79.05 o 
 -11   6   2       12.00      -36.17    107.27 o 
 -10   6   2       18.30       22.85     23.99 o 
  -9   6   2     2609.34     2913.75     97.58 o 
  -8   6   2     1405.34     1421.38     55.43 o 
  -7   6   2      795.70      780.25     31.82 o 
  -6   6   2     1134.32     1044.78     34.55 o 
  -5   6   2      457.32      419.03     33.75 o 
  -4   6   2       73.23       60.18     15.08 o 
  -3   6   2      224.20      197.51     19.39 o 
  -2   6   2      218.80      195.87      8.67 o 
  -1   6   2     2465.97     2348.98     44.63 o 
   0   6   2     5309.11     5193.97     81.14 o 
   1   6   2     4258.68     3917.03     63.71 o 
   2   6   2     7091.49     7292.32    121.62 o 
   3   6   2    10590.52    11289.26    267.88 o 
   4   6   2     1374.51     1237.90     49.17 o 
   5   6   2       16.82       24.21     11.54 o 
   6   6   2      480.13      429.79     18.65 o 
   7   6   2      146.02      136.16     31.26 o 
   8   6   2     1478.77     1346.78     51.42 o 
   9   6   2      222.51      159.97     24.26 o 
  10   6   2       68.13      135.73     37.02 o 
  11   6   2      710.50     1003.00    131.82 o 
  12   6   2       99.55      118.98     88.63 o 
 -12   7   2      356.74      369.38    104.52 o 
 -11   7   2      923.04      940.05    137.52 o 
 -10   7   2       24.66      101.87     94.33 o 
  -9   7   2       52.96       33.64     37.18 o 
  -8   7   2       13.23      -10.87     31.37 o 
  -7   7   2      660.18      568.44     36.61 o 
  -6   7   2     3510.35     3473.52    104.76 o 
  -5   7   2     3525.14     3657.24    100.35 o 
  -4   7   2      817.26      787.87     35.91 o 
  -3   7   2     2515.79     2466.81     67.77 o 
  -2   7   2     4882.63     4758.48     94.23 o 
  -1   7   2      942.11      858.37     22.35 o 
   0   7   2     4980.85     4959.29     86.12 o 
   1   7   2       77.53       68.66      8.62 o 
   2   7   2       84.15       61.40     14.48 o 
   3   7   2      105.86       84.81     18.24 o 
   4   7   2     1399.30     1365.50     57.56 o 
   5   7   2      130.27      132.21     28.26 o 
   6   7   2     3853.29     3801.74    162.50 o 
   7   7   2      483.25      462.43     36.72 o 
   8   7   2     1441.54     1416.25     89.59 o 
   9   7   2     1047.85     1070.08     74.57 o 
  10   7   2       67.99      126.52     73.35 o 
  11   7   2       82.53       63.36     75.99 o 
  12   7   2        0.67       53.18    116.33 o 
 -11   8   2      143.36      170.73     84.14 o 
 -10   8   2       62.39      129.99     66.21 o 
  -9   8   2     1054.74      842.69    103.91 o 
  -8   8   2       31.44       -7.17     70.60 o 
  -7   8   2        2.70        9.26     59.19 o 
  -6   8   2       22.67        7.19     28.05 o 
  -5   8   2     1450.71     1476.62     69.66 o 
  -4   8   2     1521.12     1581.11     55.13 o 
  -3   8   2      100.01       56.54     21.91 o 
  -2   8   2        1.03       -8.10     14.89 o 
  -1   8   2     1310.04     1349.83     30.49 o 
   0   8   2       70.08       70.87      9.60 o 
   1   8   2      931.00      986.88     25.20 o 
   2   8   2      165.54      148.47     22.70 o 
   3   8   2      202.67      174.51     21.10 o 
   4   8   2       41.88       67.08     27.77 o 
   5   8   2      256.67      283.96     58.55 o 
   6   8   2      226.35      191.27     42.12 o 
   7   8   2       16.10       48.08     48.08 o 
   8   8   2       26.40      -75.79     75.79 o 
   9   8   2      320.77      184.59     73.35 o 
  10   8   2      310.53      149.14     78.44 o 
  11   8   2       25.81      -17.73     83.33 o 
 -11   9   2      119.37      247.54    109.81 o 
 -10   9   2      167.76      104.72     81.70 o 
  -9   9   2       23.42       -8.01     33.22 o 
  -8   9   2      201.23      191.44     75.89 o 
  -7   9   2      920.07      910.22     95.86 o 
  -6   9   2      533.54      492.59     68.15 o 
  -5   9   2      444.01      416.71     39.34 o 
  -4   9   2     3086.21     3324.97     98.13 o 
  -3   9   2      922.34      880.89    111.07 o 
  -2   9   2     1526.18     1727.71    120.48 o 
  -1   9   2      870.08      819.83     32.41 o 
   0   9   2      119.71      113.13     10.86 o 
   1   9   2      677.08      702.07     27.20 o 
   2   9   2       59.30       58.48     25.02 o 
   3   9   2      562.00      553.75     41.08 o 
   4   9   2      528.28      490.76     37.31 o 
   5   9   2      391.29      374.68    116.03 o 
   6   9   2     2993.05     3214.18    204.96 o 
   7   9   2      257.51      141.39     63.16 o 
   8   9   2      335.84      542.76     93.52 o 
   9   9   2      150.99       73.14    105.94 o 
  10   9   2     1025.50     1035.19    166.66 o 
 -10  10   2       40.80     -102.28    132.84 o 
  -9  10   2      586.14      631.59    115.11 o 
  -8  10   2     1645.45     1825.52    362.35 o 
  -7  10   2     1531.88     1608.23    337.19 o 
  -6  10   2      249.28      333.90     56.01 o 
  -5  10   2       15.15       35.83     38.38 o 
  -4  10   2       39.52       23.11     29.51 o 
  -3  10   2       40.87       21.38     20.83 o 
  -2  10   2      518.64      554.92     33.56 o 
  -1  10   2      255.88      264.03     18.74 o 
   0  10   2     1541.67     1726.77     54.64 o 
   1  10   2     7925.47     8907.75    226.36 o 
   2  10   2     3168.43     3341.81    121.01 o 
   3  10   2     3378.46     3783.22    127.94 o 
   4  10   2       84.73      105.21     32.57 o 
   5  10   2     1646.92     1871.77    233.69 o 
   6  10   2      257.04      165.23     49.10 o 
   7  10   2       10.98      -16.03     96.16 o 
   8  10   2      246.34      150.68    101.26 o 
   9  10   2      825.90      814.34    128.56 o 
  10  10   2      148.10      199.26     98.41 o 
  -9  11   2       60.00     -115.32    115.32 o 
  -8  11   2      106.25      165.48     98.61 o 
  -7  11   2       31.76       46.90     42.47 o 
  -6  11   2      478.71      311.31     95.15 o 
  -5  11   2      457.64      374.76     54.48 o 
  -4  11   2        9.52        1.42     88.83 o 
  -3  11   2      652.53      631.86     65.71 o 
  -2  11   2       12.59       35.56     26.56 o 
  -1  11   2       14.13       29.34     19.23 o 
   0  11   2       31.04       15.59     16.48 o 
   1  11   2      157.07      180.40     28.06 o 
   2  11   2       96.80       89.93     25.42 o 
   3  11   2        7.40       17.35     38.51 o 
   4  11   2     1210.21     1374.64     93.01 o 
   5  11   2      823.60      726.73     77.07 o 
   6  11   2      299.71      204.07     64.04 o 
   7  11   2       48.19        9.60     45.13 o 
   8  11   2       39.06       17.75     74.98 o 
  -7  12   2      148.20      111.58     59.89 o 
  -6  12   2       26.51       10.11     54.43 o 
  -5  12   2       40.45      -20.06     73.35 o 
  -4  12   2      302.82      325.57     62.24 o 
  -3  12   2        5.51        4.75     35.57 o 
  -2  12   2      578.93      615.06     56.76 o 
  -1  12   2       32.49       25.87     30.67 o 
   0  12   2      139.77      -17.93     64.18 o 
   1  12   2      431.98      393.14     78.85 o 
   2  12   2       43.06       20.46     38.69 o 
   3  12   2        7.91       47.81     49.79 o 
   4  12   2       53.71      -34.95     51.78 o 
   5  12   2        2.19      -48.33     48.33 o 
   6  12   2       26.42      -28.88     43.06 o 
   7  12   2       58.81       20.41     54.81 o 
  -5  13   2      234.23      202.12     57.44 o 
  -4  13   2      876.50      897.79     88.88 o 
  -3  13   2     1991.25     1863.80    194.98 o 
  -2  13   2      616.65      559.59     78.42 o 
   0  13   2      151.42      220.24     84.55 o 
   1  13   2        4.14       97.39     76.81 o 
   2  13   2        0.74      151.17    115.32 o 
   3  13   2      430.16      274.03    115.11 o 
   4  13   2     1149.59     1262.57    163.19 o 
   5  13   2      354.07      236.27     70.09 o 
   0  14   2       73.12      217.39    102.28 o 
   1  14   2      931.48      976.31    166.05 o 
 -14   1   3      559.20      535.76     82.84 o 
 -13   1   3       96.88      131.29     52.46 o 
 -12   1   3     2254.09     2311.94    143.40 o 
 -11   1   3      658.31      631.43     56.88 o 
 -10   1   3     2788.81     2757.60     75.58 o 
  -9   1   3     2265.73     2359.13     67.19 o 
  -8   1   3        0.61       -5.96     15.64 o 
  -7   1   3      168.16      165.51     15.39 o 
  -6   1   3     7533.89     8357.43    144.96 o 
  -5   1   3      226.85      188.67     12.82 o 
  -4   1   3     9241.59     8978.83    149.27 o 
  -3   1   3      552.16      557.73     15.33 o 
  -2   1   3    11707.14    11527.93    186.64 o 
  -1   1   3     1892.63     2103.17     45.22 o 
   0   1   3     2705.19     2620.44     53.95 o 
   1   1   3     4157.62     4081.23     80.25 o 
   2   1   3      107.18      106.12      8.12 o 
   3   1   3      985.30      977.05     30.67 o 
   4   1   3      195.99      256.69     15.87 o 
   5   1   3     1310.99     1189.05     35.85 o 
   6   1   3    13999.19    15267.28    335.77 o 
   7   1   3       32.36       34.39     16.10 o 
   8   1   3     2247.99     2447.08    140.56 o 
   9   1   3      717.36      701.78     39.15 o 
  10   1   3      241.08      240.22     33.29 o 
  11   1   3      601.97      557.54     58.92 o 
  12   1   3       39.71        4.54     80.78 o 
  13   1   3       88.83       26.89     64.33 o 
  14   1   3        1.09      100.20     58.18 o 
 -14   2   3       70.80       29.04     49.81 o 
 -13   2   3      987.16      961.46     88.94 o 
 -12   2   3      600.81      648.62     70.69 o 
 -11   2   3      184.33      151.62     29.97 o 
 -10   2   3       75.65      115.69     36.81 o 
  -9   2   3     1178.24     1175.61     46.66 o 
  -8   2   3     2848.88     3029.79     71.39 o 
  -7   2   3     2560.74     2493.84     58.82 o 
  -6   2   3    11370.09    12254.75    206.35 o 
  -5   2   3    13553.98    13914.41    240.92 o 
  -4   2   3     2333.18     2325.80     49.85 o 
  -3   2   3      317.08      323.18     10.58 o 
  -2   2   3    12039.75    12341.00    179.80 o 
  -1   2   3    35352.83    36584.42    541.62 o 
   0   2   3     5546.80     5309.56    134.81 o 
   1   2   3    36027.25    36420.00    607.30 o 
   2   2   3    18085.14    18950.18    326.43 o 
   3   2   3    26603.41    27156.12    469.78 o 
   4   2   3     4806.47     4932.72    111.92 o 
   5   2   3     3697.35     3844.37     84.10 o 
   6   2   3       28.16       10.42     13.12 o 
   7   2   3      483.29      424.79     25.32 o 
   8   2   3      247.55      215.46     24.11 o 
   9   2   3       30.04       15.41     23.92 o 
  10   2   3      482.09      555.27     72.15 o 
  11   2   3     1537.56     1605.59    106.10 o 
  12   2   3      442.30      491.11     67.03 o 
  13   2   3      242.90      213.52     66.93 o 
  14   2   3      208.25       56.51     72.33 o 
 -14   3   3      337.30      324.86     76.83 o 
 -13   3   3      957.37     1046.93     96.88 o 
 -12   3   3       81.14       82.88     43.15 o 
 -11   3   3      704.03      410.20     57.51 o 
 -10   3   3     1109.92     1025.07     71.31 o 
  -9   3   3     1129.34     1107.22     43.68 o 
  -8   3   3        3.48       20.80     13.71 o 
  -7   3   3     1047.83     1170.13     37.30 o 
  -6   3   3        2.24       10.27     12.18 o 
  -5   3   3      444.22      424.95     18.87 o 
  -4   3   3       20.58       51.70     11.63 o 
  -3   3   3     1836.24     1885.57     36.56 o 
  -2   3   3      310.78      302.75     10.90 o 
  -1   3   3     9391.60     9726.32    153.44 o 
   0   3   3     1967.76     1943.18     37.54 o 
   1   3   3      877.04      886.41     22.09 o 
   2   3   3     1289.98     1176.94     28.93 o 
   3   3   3      515.30      503.57     18.89 o 
   4   3   3      881.48      850.22     26.82 o 
   5   3   3      942.54      854.42     27.78 o 
   6   3   3      149.66      188.99     18.15 o 
   7   3   3      228.04      215.41     20.21 o 
   8   3   3        3.25       40.78     29.09 o 
   9   3   3      745.84      653.72     37.06 o 
  10   3   3      238.25      175.39     32.29 o 
  11   3   3      181.58      194.77     70.90 o 
  12   3   3       28.50       -3.47     36.99 o 
  13   3   3       23.36       16.69     66.90 o 
 -13   4   3      439.87      514.85     98.41 o 
 -12   4   3      479.97      514.01     61.78 o 
 -11   4   3      123.30       30.27     49.15 o 
 -10   4   3     2068.71     2171.26     80.88 o 
  -9   4   3     1791.66     1852.91    104.19 o 
  -8   4   3      351.57      343.38     23.50 o 
  -7   4   3     7031.73     7634.83    150.10 o 
  -6   4   3     4498.06     4867.02     95.53 o 
  -5   4   3       43.62       54.72     10.45 o 
  -4   4   3       17.32       40.24      7.50 o 
  -3   4   3     2911.85     2742.25     64.33 o 
  -2   4   3    13514.83    13857.10    202.98 o 
  -1   4   3      357.66      310.07     10.58 o 
   0   4   3     2147.43     2048.83     40.77 o 
   1   4   3     9691.91     9605.49    157.86 o 
   2   4   3      181.18      166.34      8.95 o 
   3   4   3     6390.94     5790.98    101.65 o 
   4   4   3      223.10      208.66     20.56 o 
   5   4   3     5984.62     6366.23    124.04 o 
   6   4   3     1261.30     1239.38     38.38 o 
   7   4   3      112.01      103.44     18.37 o 
   8   4   3      116.71       79.75     23.85 o 
   9   4   3      227.20      144.72     29.60 o 
  10   4   3        7.21       29.25     34.89 o 
  11   4   3      802.96      583.19    114.30 o 
  12   4   3       19.78       16.72     48.39 o 
  13   4   3      584.19      475.26     71.12 o 
 -13   5   3      450.32      435.80    109.61 o 
 -12   5   3      856.84      750.71    168.70 o 
 -11   5   3      275.86      355.45     59.90 o 
 -10   5   3      971.89      953.91     57.96 o 
  -9   5   3     1476.49     1471.42     59.32 o 
  -8   5   3      251.32      252.07     26.41 o 
  -7   5   3        2.95       -3.42     17.99 o 
  -6   5   3     1076.41      978.77     33.84 o 
  -5   5   3      923.80     1012.30     25.72 o 
  -4   5   3    10538.02    10968.19    200.11 o 
  -3   5   3     4096.39     4187.20     82.55 o 
  -2   5   3     9790.58     9710.50    145.61 o 
  -1   5   3     3067.18     2783.21     52.01 o 
   0   5   3     1674.39     1561.48     32.48 o 
   1   5   3      594.61      536.16     16.50 o 
   2   5   3     1251.47     1185.56     27.42 o 
   3   5   3      748.63      695.54     27.51 o 
   4   5   3     2401.25     2519.79     56.88 o 
   5   5   3     1269.43     1341.34     36.12 o 
   6   5   3     6178.10     6616.85    154.19 o 
   7   5   3     1922.49     1860.90     53.03 o 
   8   5   3     3153.97     3341.02     83.56 o 
   9   5   3       25.52       24.46     32.20 o 
  10   5   3     1385.21     1406.20    127.59 o 
  11   5   3      574.93      584.57     60.83 o 
  12   5   3      164.69       56.61     53.23 o 
  13   5   3       18.56      -60.71     91.07 o 
 -12   6   3       25.67      -76.40     76.40 o 
 -11   6   3       73.81       45.84     71.31 o 
 -10   6   3      173.03      237.73     37.85 o 
  -9   6   3       20.50       24.59     31.66 o 
  -8   6   3      549.87      489.12     26.02 o 
  -7   6   3     2084.22     1945.13     65.96 o 
  -6   6   3      829.38      839.22     24.46 o 
  -5   6   3     5154.66     5398.23     99.24 o 
  -4   6   3      585.22      578.79     24.86 o 
  -3   6   3      441.73      391.21     11.19 o 
  -2   6   3     2049.85     2294.26     44.89 o 
  -1   6   3       57.95       47.61      7.14 o 
   0   6   3     1641.19     1676.34     32.88 o 
   1   6   3     4228.48     4364.21     80.39 o 
   2   6   3     8728.27     9343.23    159.98 o 
   3   6   3     6582.86     6789.73    116.00 o 
   4   6   3     1009.73      890.31     40.68 o 
   5   6   3      594.89      532.43     32.27 o 
   6   6   3      395.45      383.00     23.11 o 
   7   6   3     1430.28     1325.53     39.41 o 
   8   6   3       72.57       36.96     39.55 o 
   9   6   3     1772.79     1767.49    149.89 o 
  10   6   3     1753.58     1668.13     97.02 o 
  11   6   3      265.27      331.28     93.52 o 
  12   6   3      275.99      106.15    128.97 o 
 -12   7   3      179.66      209.24     96.98 o 
 -11   7   3        3.34       -2.65     73.96 o 
 -10   7   3        1.83       -9.28     35.21 o 
  -9   7   3      291.36      251.47     26.73 o 
  -8   7   3      137.79      116.08     15.96 o 
  -7   7   3       77.39       66.30      8.40 o 
  -6   7   3      115.63      152.41     24.20 o 
  -5   7   3       27.93       19.58     20.62 o 
  -4   7   3     8600.56     9373.61    254.63 o 
  -3   7   3      742.09      667.30     43.08 o 
  -2   7   3     1259.10     1257.21     28.66 o 
  -1   7   3      365.42      337.26     15.02 o 
   0   7   3     4218.98     4367.37     70.22 o 
   1   7   3     1551.02     1640.97     34.38 o 
   2   7   3       55.20       59.63      7.23 o 
   3   7   3        2.03       26.81     18.46 o 
   4   7   3     1328.04     1345.76     60.31 o 
   5   7   3        3.94      -19.65     28.93 o 
   6   7   3     1375.02     1341.26     31.57 o 
   7   7   3      117.13       88.76     11.44 o 
   8   7   3     1745.49     1727.98     65.37 o 
   9   7   3      570.92      551.75     51.95 o 
  10   7   3        7.35        0.00     68.25 o 
  11   7   3       30.37      111.24     80.88 o 
  12   7   3        8.42      -88.42     88.42 o 
 -11   8   3      228.39      219.63    127.74 o 
 -10   8   3     1107.92     1422.50    166.05 o 
  -9   8   3     3600.14     3821.12    217.46 o 
  -8   8   3      728.36      934.28     72.82 o 
  -7   8   3     2076.85     2208.53    119.93 o 
  -6   8   3      868.78      787.21     59.32 o 
  -5   8   3     3574.06     3700.84    116.33 o 
  -4   8   3       28.70       38.97     19.11 o 
  -3   8   3       51.18       74.61     29.57 o 
  -2   8   3      242.65      218.92     13.03 o 
  -1   8   3     4124.50     4396.17     96.23 o 
   0   8   3      304.50      268.27     14.16 o 
   1   8   3     2259.42     2284.26     63.75 o 
   2   8   3      442.31      452.45     12.53 o 
   3   8   3     1686.25     1582.45     60.70 o 
   4   8   3     4889.87     5297.42    178.20 o 
   5   8   3     6286.19     6894.99    275.05 o 
   6   8   3       43.71       53.92     35.28 o 
   7   8   3      151.24      139.15     58.07 o 
   8   8   3      147.78      154.03     58.07 o 
   9   8   3       10.56       37.90     60.51 o 
  10   8   3        8.28       17.73     70.70 o 
  11   8   3      320.13      441.50     95.96 o 
 -11   9   3      143.14       87.00     97.18 o 
 -10   9   3      451.67      340.24     97.18 o 
  -9   9   3      932.32      810.94     83.28 o 
  -8   9   3      302.23      253.76     63.26 o 
  -7   9   3       56.17       66.79     38.18 o 
  -6   9   3       26.26       20.05     28.95 o 
  -5   9   3      671.68      676.63     45.34 o 
  -4   9   3     2287.14     2420.78     71.20 o 
  -3   9   3     2172.78     2264.26     76.04 o 
  -2   9   3     4191.00     4551.87    152.48 o 
  -1   9   3     3068.88     3218.55    101.30 o 
   0   9   3     7263.18     7752.07    168.65 o 
   1   9   3      375.54      411.25     26.37 o 
   2   9   3      112.13       78.15     20.64 o 
   3   9   3        3.14       19.59     24.27 o 
   4   9   3      623.94      608.41     57.96 o 
   5   9   3       94.99       73.62     39.23 o 
   6   9   3     1712.42     1692.45    143.84 o 
   7   9   3     2938.39     3493.09    217.19 o 
   8   9   3     1885.46     2186.32    186.62 o 
   9   9   3      237.69      219.02     78.03 o 
  10   9   3      471.71      317.22    103.30 o 
 -10  10   3       38.82       43.60     97.39 o 
  -9  10   3       79.61       66.62     77.01 o 
  -8  10   3      315.03      270.73    103.80 o 
  -7  10   3      164.63      148.57     47.14 o 
  -6  10   3        2.63       13.44     35.04 o 
  -5  10   3       52.54       40.00     37.56 o 
  -4  10   3       52.49       61.30     23.14 o 
  -3  10   3        9.28       13.27     27.29 o 
  -2  10   3      347.98      347.28     30.26 o 
  -1  10   3       18.89       23.19     16.84 o 
   0  10   3      926.13      893.46     31.41 o 
   1  10   3      473.52      505.11     22.67 o 
   2  10   3      126.89      128.14     27.37 o 
   3  10   3      104.08       52.63     26.59 o 
   4  10   3     2638.57     2630.34    107.80 o 
   5  10   3      619.37      533.49     64.09 o 
   6  10   3       28.28      -52.77     52.77 o 
   7  10   3       39.45      -55.21     55.21 o 
   8  10   3      130.01       17.52     72.94 o 
   9  10   3       27.23       45.23     75.38 o 
  -9  11   3      428.76      478.17    110.63 o 
  -8  11   3        6.82       66.16    114.50 o 
  -7  11   3        2.39       60.27     45.48 o 
  -6  11   3       98.14      187.44     56.44 o 
  -5  11   3      900.20      770.67     93.01 o 
  -4  11   3     2347.37     2486.26    180.33 o 
  -3  11   3      737.87      824.67     45.95 o 
  -2  11   3     1685.68     1831.02    172.67 o 
  -1  11   3      845.66      901.68     56.25 o 
   0  11   3     2346.56     2613.68     68.43 o 
   1  11   3      657.53      664.82     28.93 o 
   2  11   3       77.32       53.70     39.49 o 
   3  11   3      115.49       27.49     33.32 o 
   4  11   3      510.29      533.70    116.13 o 
   5  11   3       58.96       86.88     44.37 o 
   6  11   3     1080.04      938.69     93.10 o 
   7  11   3      212.54      388.94     69.31 o 
   8  11   3      709.33      439.10     86.82 o 
  -7  12   3      551.14      602.42     71.70 o 
  -6  12   3       57.11       58.13     56.39 o 
  -5  12   3     1140.51     1100.35     93.97 o 
  -4  12   3     1370.87     1238.10    235.11 o 
  -3  12   3        0.52      -10.77     30.69 o 
  -2  12   3      181.32      143.63     37.98 o 
  -1  12   3     2995.15     3158.90    163.16 o 
   0  12   3     2397.97     2730.71    204.96 o 
   1  12   3     1195.91     1300.02     90.88 o 
   2  12   3      763.49      875.51    226.96 o 
   3  12   3     1831.20     1743.63    123.87 o 
   4  12   3      736.28     1034.11    175.42 o 
   5  12   3     1442.71     1492.56    220.55 o 
   6  12   3      579.79      648.13     78.80 o 
   7  12   3       31.09       21.93     87.10 o 
  -5  13   3      522.36      506.12     71.33 o 
  -4  13   3      382.43      373.02     61.12 o 
  -3  13   3       58.65      167.16     69.17 o 
  -2  13   3      276.57      371.01     94.74 o 
  -1  13   3      213.17      158.51    125.30 o 
   0  13   3     2037.57     2040.64    214.94 o 
   1  13   3      161.44       61.33    112.46 o 
   2  13   3        7.11      -58.88     74.16 o 
   3  13   3        1.31       28.12     79.25 o 
   4  13   3      117.51      110.14     63.97 o 
   5  13   3       97.65      133.04     92.90 o 
 -14   0   4       25.79      148.32     81.90 o 
 -13   0   4      321.26      245.71     79.25 o 
 -12   0   4      108.64      122.85     94.74 o 
 -11   0   4       20.62      -10.43     24.00 o 
 -10   0   4     3344.99     3504.52    111.00 o 
  -9   0   4    10312.80    11546.54    302.71 o 
  -8   0   4     2113.56     2143.97     65.08 o 
  -7   0   4     1698.31     1572.19     47.66 o 
  -6   0   4    16156.13    17358.18    561.10 o 
  -5   0   4     1504.38     1233.45     44.62 o 
  -4   0   4    13706.02    14541.30    364.68 o 
  -3   0   4     8855.76     8235.19    169.73 o 
  -2   0   4        3.99       14.06     21.80 o 
  -1   0   4      893.13      847.15     46.55 o 
   0   0   4     6582.32     6855.96    188.70 o 
   1   0   4    38391.80    39283.62    927.12 o 
   2   0   4     6500.27     6259.30    169.65 o 
   3   0   4    29912.84    31997.22    775.70 o 
   4   0   4    25032.90    26386.81    645.32 o 
   5   0   4     2758.76     3671.02    112.88 o 
   6   0   4     7007.62     7588.20    220.17 o 
   7   0   4     1059.55     1113.43    150.16 o 
   8   0   4      510.01      495.51     47.40 o 
   9   0   4      644.57      531.85    137.12 o 
  10   0   4     1415.69     1337.45    278.51 o 
  11   0   4      906.11      867.31    105.94 o 
  12   0   4     1051.49      738.96    116.13 o 
  13   0   4      411.24      234.71    100.85 o 
  14   0   4     2002.22     2343.81    242.45 o 
 -14   1   4       50.84       12.38     52.28 o 
 -13   1   4        4.14       37.49    109.92 o 
 -12   1   4        9.41      104.09     70.60 o 
 -11   1   4      404.69      365.58     41.07 o 
 -10   1   4       32.95       18.35     16.74 o 
  -9   1   4      172.99      169.70     27.99 o 
  -8   1   4       71.70       61.50     23.05 o 
  -7   1   4      657.03      620.39     23.72 o 
  -6   1   4       15.57       21.80     11.19 o 
  -5   1   4      531.91      458.64     13.79 o 
  -4   1   4      634.16      600.52     21.79 o 
  -3   1   4     6147.95     6090.64    105.59 o 
  -2   1   4     7663.38     7437.92    139.03 o 
  -1   1   4    13466.61    13494.64    239.71 o 
   0   1   4     2924.19     3099.10     64.81 o 
   1   1   4      383.10      394.91     14.24 o 
   2   1   4     2995.90     2927.55     64.69 o 
   3   1   4       14.04        4.59      8.36 o 
   4   1   4      685.44      652.80     24.88 o 
   5   1   4    12407.20    13603.00    251.40 o 
   6   1   4     2815.43     3049.53     97.96 o 
   7   1   4     5952.77     6187.34    130.91 o 
   8   1   4     1454.69     1596.17     56.54 o 
   9   1   4      940.23     1018.17     79.19 o 
  10   1   4      761.99      779.21     74.76 o 
  11   1   4      456.88      460.72     69.78 o 
  12   1   4      338.18      401.36     83.33 o 
  13   1   4      205.79      120.74     54.25 o 
  14   1   4      115.05       80.02     58.07 o 
 -14   2   4       22.78       -7.93     63.98 o 
 -13   2   4        1.17       -4.54     55.22 o 
 -12   2   4       70.67        4.74     36.12 o 
 -11   2   4       16.40       -9.36     33.93 o 
 -10   2   4        9.33       -5.51     18.83 o 
  -9   2   4     1683.13     1782.74     62.50 o 
  -8   2   4      482.95      416.07     34.33 o 
  -7   2   4       99.23      116.48     14.76 o 
  -6   2   4       27.72       44.49     14.91 o 
  -5   2   4       25.51       30.09     11.02 o 
  -4   2   4      608.70      595.41     16.04 o 
  -3   2   4     2383.00     2389.19     48.71 o 
  -2   2   4       27.56       34.43      6.19 o 
  -1   2   4     2040.11     2203.81     48.13 o 
   0   2   4     8361.48     8273.67    152.48 o 
   1   2   4    15224.99    15368.85    275.68 o 
   2   2   4       27.31       21.54     11.56 o 
   3   2   4      851.41      758.36     23.98 o 
   4   2   4     4756.86     5296.34    107.41 o 
   5   2   4      267.68      314.60     21.49 o 
   6   2   4      766.19      741.46     32.73 o 
   7   2   4       54.59       51.74     19.56 o 
   8   2   4      458.18      420.67     31.22 o 
   9   2   4      112.88       92.81     28.23 o 
  10   2   4       25.73       15.44     26.00 o 
  11   2   4      395.53      357.84     54.90 o 
  12   2   4       31.18       63.04     40.93 o 
  13   2   4      136.70      198.74     56.45 o 
 -14   3   4      544.80      523.20     82.52 o 
 -13   3   4      351.42      466.01     72.60 o 
 -12   3   4      352.02      347.37     51.91 o 
 -11   3   4     1887.62     2042.22     90.83 o 
 -10   3   4     1284.36     1141.70     58.78 o 
  -9   3   4       38.85       28.80     16.92 o 
  -8   3   4      329.32      287.19     22.05 o 
  -7   3   4     1800.03     1796.62     46.27 o 
  -6   3   4      553.42      540.79     25.90 o 
  -5   3   4     3846.32     4160.15     73.03 o 
  -4   3   4     7665.18     7518.84    118.84 o 
  -3   3   4     3241.27     2802.48     77.68 o 
  -2   3   4    24374.51    24027.01    346.58 o 
  -1   3   4    20901.04    21295.83    329.99 o 
   0   3   4    26499.99    26553.50    405.90 o 
   1   3   4       75.37       64.54      8.09 o 
   2   3   4     2922.89     3004.31     66.65 o 
   3   3   4      173.32      161.52     17.67 o 
   4   3   4     1778.99     1832.62     53.90 o 
   5   3   4     3331.10     3372.96    106.63 o 
   6   3   4     6703.37     7365.98    159.20 o 
   7   3   4     7074.31     7753.97    168.55 o 
   8   3   4     2683.33     2906.74    124.60 o 
   9   3   4     7918.55     8926.02    248.21 o 
  10   3   4     3730.65     3993.47    124.99 o 
  11   3   4      395.21      378.09     53.23 o 
  12   3   4      239.82      244.59     55.44 o 
  13   3   4       74.74      183.25     53.82 o 
 -13   4   4       92.19      150.16     85.37 o 
 -12   4   4       12.25        6.38     47.47 o 
 -11   4   4      188.41      134.47     40.55 o 
 -10   4   4      659.85      644.13     40.51 o 
  -9   4   4     1017.62      974.63     46.33 o 
  -8   4   4     1022.58      925.00     57.23 o 
  -7   4   4     2118.48     2096.54     54.77 o 
  -6   4   4     3669.07     3791.55     67.37 o 
  -5   4   4     2892.55     2996.97     53.82 o 
  -4   4   4       35.46       39.09      8.60 o 
  -3   4   4        5.84       18.40      7.41 o 
  -2   4   4     4879.37     5161.83     79.62 o 
  -1   4   4     1570.94     1623.61     35.17 o 
   0   4   4    17872.09    17809.26    275.25 o 
   1   4   4     1779.53     1621.54     35.02 o 
   2   4   4     8344.25     8425.08    154.28 o 
   3   4   4     3335.89     3038.26     63.01 o 
   4   4   4      588.33      412.80     19.02 o 
   5   4   4     1904.31     1892.03     70.67 o 
   6   4   4      206.01      189.22     19.23 o 
   7   4   4       38.97       28.59     18.49 o 
   8   4   4        1.13       38.29     27.93 o 
   9   4   4        2.93        7.62     21.16 o 
  10   4   4      462.47      409.80     93.01 o 
  11   4   4      410.28      501.83     93.62 o 
  12   4   4      952.53     1036.93     89.38 o 
  13   4   4      112.16       91.79     71.91 o 
 -13   5   4        1.08       40.75     86.79 o 
 -12   5   4        9.62       22.55     49.83 o 
 -11   5   4       27.41      106.80     42.78 o 
 -10   5   4       55.12       34.78     25.74 o 
  -9   5   4      169.81      102.81     32.18 o 
  -8   5   4      214.42      211.09     16.89 o 
  -7   5   4      123.99      129.96     13.85 o 
  -6   5   4      365.44      349.61     19.39 o 
  -5   5   4      724.18      734.19     21.85 o 
  -4   5   4       91.98       93.07      8.37 o 
  -3   5   4     5229.93     5509.42     90.32 o 
  -2   5   4       61.45       76.62     10.89 o 
  -1   5   4      134.61      153.85     12.21 o 
   0   5   4      963.62      828.10     21.49 o 
   1   5   4     2079.90     2229.22     45.27 o 
   2   5   4      664.86      617.11     18.86 o 
   3   5   4        2.05        1.67     11.45 o 
   4   5   4       83.55       58.33     20.45 o 
   5   5   4     4003.46     4198.24     85.26 o 
   6   5   4      434.28      396.84     20.72 o 
   7   5   4     1118.97     1060.66     39.94 o 
   8   5   4       53.08       94.11     28.14 o 
   9   5   4       58.62       65.13     20.92 o 
  10   5   4       43.83      -18.77    112.77 o 
  11   5   4      186.23      231.29     50.88 o 
  12   5   4       16.67       51.94     61.99 o 
  13   5   4        2.59       25.26     90.87 o 
 -12   6   4        3.14      -38.30     76.61 o 
 -11   6   4       65.18       20.11     84.55 o 
 -10   6   4        9.03       -4.67     36.41 o 
  -9   6   4     1481.31     1416.70     58.93 o 
  -8   6   4     1115.64     1141.30     42.43 o 
  -7   6   4     3159.44     3232.65     77.72 o 
  -6   6   4      660.73      594.97     40.79 o 
  -5   6   4     3466.52     3547.54    106.42 o 
  -4   6   4     3717.59     4015.08     70.57 o 
  -3   6   4     3108.36     3264.42     54.44 o 
  -2   6   4        8.22        6.03      7.99 o 
  -1   6   4       74.32       56.94     10.03 o 
   0   6   4       17.35       22.47      8.45 o 
   1   6   4    17198.20    17991.19    287.64 o 
   2   6   4     5391.91     5849.32    104.52 o 
   3   6   4     6459.84     6706.05    116.62 o 
   4   6   4     3630.77     3734.58     73.85 o 
   5   6   4     1795.11     1788.33     60.05 o 
   6   6   4     3644.23     3868.75     92.47 o 
   7   6   4      452.80      406.64     30.66 o 
   8   6   4        7.96      -24.12     31.62 o 
   9   6   4      111.64       93.01     26.92 o 
  10   6   4      243.58      235.27     45.16 o 
  11   6   4     1046.98     1045.99    136.50 o 
  12   6   4      539.20      505.07     98.41 o 
 -12   7   4      731.68     1046.81    155.86 o 
 -11   7   4      347.47      252.84     91.89 o 
 -10   7   4     1517.21     1662.51    173.79 o 
  -9   7   4        8.30       -5.95     20.26 o 
  -8   7   4       49.22       47.53     13.84 o 
  -7   7   4       23.15       14.69     16.29 o 
  -6   7   4     2811.81     2999.27     79.50 o 
  -5   7   4     2489.11     2675.69    141.30 o 
  -4   7   4     5564.42     5847.31    160.91 o 
  -3   7   4     5670.83     5683.15     94.14 o 
  -2   7   4     7243.33     7524.90    121.94 o 
  -1   7   4     3208.95     3187.45     66.75 o 
   0   7   4     3868.18     3900.79     86.70 o 
   1   7   4      591.22      600.93     20.37 o 
   2   7   4       43.07       56.53      7.87 o 
   3   7   4       38.74       19.78     16.26 o 
   4   7   4      618.76      629.00     41.18 o 
   5   7   4      537.96      462.33     17.22 o 
   6   7   4     3674.77     3839.87     97.49 o 
   7   7   4      659.00      587.89     31.67 o 
   8   7   4      793.26      779.90     40.60 o 
   9   7   4     1916.70     2196.72    106.90 o 
  10   7   4     1109.28     1146.03    151.58 o 
  11   7   4      409.56      330.46    105.94 o 
 -11   8   4       28.47       12.84     76.61 o 
 -10   8   4       22.49      150.97    104.93 o 
  -9   8   4      284.20      352.13     49.70 o 
  -8   8   4      125.50       93.14     26.57 o 
  -7   8   4       53.99       36.95     46.25 o 
  -6   8   4       23.80       43.47     30.65 o 
  -5   8   4      713.28      686.90     38.45 o 
  -4   8   4      470.40      417.72     30.90 o 
  -3   8   4     1300.61     1326.92     46.88 o 
  -2   8   4     1696.51     1817.59     41.66 o 
  -1   8   4      118.80      104.44     11.52 o 
   0   8   4     5045.35     5271.12    115.62 o 
   1   8   4      232.43      203.35     13.08 o 
   2   8   4     3804.39     4021.93     83.16 o 
   3   8   4      104.48       70.04     26.42 o 
   4   8   4     1390.92     1427.91     79.93 o 
   5   8   4     4931.41     5470.43    211.69 o 
   6   8   4      694.62      667.16     57.18 o 
   7   8   4      106.46      133.86     55.62 o 
   8   8   4      292.88      186.62     60.51 o 
   9   8   4      155.72       52.97     85.77 o 
  10   8   4       20.78      214.13    108.39 o 
  11   8   4        1.91       -2.44     83.13 o 
 -11   9   4      135.82      135.69    104.93 o 
 -10   9   4      465.12      532.78    123.06 o 
  -9   9   4      144.40      207.61     87.20 o 
  -8   9   4        1.92      -31.20     31.20 o 
  -7   9   4       75.75        2.07     28.75 o 
  -6   9   4     2275.28     2271.09    157.08 o 
  -5   9   4      350.27      318.78     32.27 o 
  -4   9   4      281.32      254.73     26.61 o 
  -3   9   4      671.45      692.90     37.71 o 
  -2   9   4     1077.48     1070.75     30.48 o 
  -1   9   4     3003.38     3141.88     69.85 o 
   0   9   4     2163.60     2272.32     55.20 o 
   1   9   4       33.45       49.98      9.61 o 
   2   9   4      547.31      550.56     23.16 o 
   3   9   4       26.08        0.26     17.96 o 
   4   9   4      765.90      828.33     91.89 o 
   5   9   4       11.24       75.06     42.07 o 
   6   9   4      499.04      508.73     78.03 o 
   7   9   4       44.75      110.63     65.40 o 
   8   9   4      311.46      321.70     85.57 o 
   9   9   4        7.51      145.67     77.83 o 
  10   9   4      133.31       82.92     82.92 o 
 -10  10   4      383.01      251.62    133.45 o 
  -9  10   4      487.59      562.73    123.26 o 
  -8  10   4      868.56      972.54    309.99 o 
  -7  10   4     4755.82     5417.25    415.32 o 
  -6  10   4     1449.24     1647.94     92.94 o 
  -5  10   4     4280.57     4671.90    171.12 o 
  -4  10   4      324.94      308.10     30.85 o 
  -3  10   4      641.51      734.38     63.40 o 
  -2  10   4      506.47      500.20     22.67 o 
  -1  10   4      128.07      133.21     15.11 o 
   0  10   4      455.99      504.23     24.24 o 
   1  10   4     2379.44     2539.40    102.44 o 
   2  10   4     2981.69     3185.86    141.18 o 
   3  10   4     2009.76     2159.50     96.30 o 
   4  10   4     2213.93     2439.16    114.63 o 
   5  10   4     1882.11     2187.54    138.34 o 
   6  10   4       89.61      100.24     60.10 o 
   7  10   4      887.86      859.37    110.22 o 
   8  10   4       70.52       90.05    102.68 o 
   9  10   4      227.91      237.97     77.62 o 
  -8  11   4       71.46      175.42     87.61 o 
  -7  11   4        1.41      -14.00     51.71 o 
  -6  11   4       66.31       16.98     37.26 o 
  -5  11   4      377.59      460.37    140.17 o 
  -4  11   4     1715.55     1705.58     93.17 o 
  -3  11   4      551.74      560.12     50.64 o 
  -2  11   4      983.47      951.45     76.02 o 
  -1  11   4      483.70      512.29     27.70 o 
   0  11   4       72.63       47.51     15.48 o 
   1  11   4      173.85      130.08     17.33 o 
   2  11   4       37.89        5.81     29.36 o 
   3  11   4       79.02       91.42     37.26 o 
   4  11   4       55.32       57.01     57.86 o 
   5  11   4      579.93      666.84     90.05 o 
   6  11   4      283.83      427.11    198.95 o 
   7  11   4       14.27        2.88     57.89 o 
   8  11   4      217.41       88.27     64.24 o 
  -7  12   4      198.29      137.37     50.65 o 
  -6  12   4       63.33      162.45     60.60 o 
  -5  12   4       73.07       18.42     41.05 o 
  -4  12   4        2.64      -18.77     47.05 o 
  -3  12   4       60.51       49.72     49.98 o 
  -2  12   4        0.01       -1.70     29.85 o 
  -1  12   4      105.49       29.35     38.00 o 
   0  12   4        9.64       92.09     69.07 o 
   1  12   4       23.75        0.31     42.07 o 
   2  12   4       15.14       -0.01     29.26 o 
   3  12   4       71.28       43.50    101.97 o 
   4  12   4      102.27       57.92     53.42 o 
   5  12   4       19.62      -41.50     42.47 o 
   6  12   4        3.75        7.17     59.64 o 
   7  12   4        2.68      112.06     99.63 o 
  -5  13   4       81.18       54.62     48.97 o 
  -4  13   4     1935.11     2392.91    180.10 o 
  -3  13   4     1036.68      888.91    140.58 o 
  -2  13   4      989.73      973.05    160.95 o 
  -1  13   4     1807.90     1633.98    186.42 o 
   1  13   4     1010.90      961.85    158.30 o 
   2  13   4        5.29       48.49     89.24 o 
   3  13   4        9.07      -61.12     73.96 o 
   4  13   4       25.70       64.35     73.75 o 
 -14   1   5        7.76       24.44     56.04 o 
 -13   1   5      324.83      275.11     60.25 o 
 -12   1   5      594.30      591.76     74.21 o 
 -11   1   5      793.22      796.98     39.11 o 
 -10   1   5     1272.08     1376.80     50.10 o 
  -9   1   5      554.84      519.63     29.16 o 
  -8   1   5     1943.73     1974.32     44.53 o 
  -7   1   5       26.45       23.64      9.58 o 
  -6   1   5      528.82      504.80     24.59 o 
  -5   1   5     1483.97     1684.30     45.52 o 
  -4   1   5    13542.16    13952.66    222.54 o 
  -3   1   5    13409.43    13367.38    194.74 o 
  -2   1   5    11490.99    11421.04    211.29 o 
  -1   1   5    13484.12    12996.74    232.64 o 
   0   1   5     3174.93     3251.27     67.81 o 
   1   1   5     4120.47     4251.96     88.49 o 
   2   1   5      892.78      814.47     34.58 o 
   3   1   5      438.59      369.96     17.16 o 
   4   1   5     4381.50     4748.23    101.51 o 
   5   1   5       11.05       18.31     13.70 o 
   6   1   5      682.44      555.90     26.57 o 
   7   1   5     1836.78     1782.58     54.94 o 
   8   1   5      142.40       85.59     23.47 o 
   9   1   5     2582.44     2647.19     84.54 o 
  10   1   5      184.46      192.17     66.95 o 
  11   1   5      744.34      682.93     50.60 o 
  12   1   5       33.38      -43.04     47.88 o 
  13   1   5      190.66      251.69     65.35 o 
 -14   2   5      100.14      152.12     58.42 o 
 -13   2   5       79.13      -58.58     70.11 o 
 -12   2   5      116.58       51.37     42.59 o 
 -11   2   5       19.11       21.04     31.46 o 
 -10   2   5       75.05       76.81     12.28 o 
  -9   2   5      273.64      238.68     15.42 o 
  -8   2   5     4679.78     4950.00    115.04 o 
  -7   2   5     2900.99     3006.74     53.77 o 
  -6   2   5     6320.86     6102.49    177.47 o 
  -5   2   5     1276.20     1538.91     41.02 o 
  -4   2   5     4723.80     4699.05    102.98 o 
  -3   2   5      168.90      201.25     16.54 o 
  -2   2   5       89.36      110.64      8.49 o 
  -1   2   5     7107.67     7184.62    158.71 o 
   0   2   5    30136.54    31036.87    532.07 o 
   1   2   5     2185.59     2170.11     79.78 o 
   2   2   5    46380.24    47824.56    813.50 o 
   3   2   5      750.45      821.15     26.29 o 
   4   2   5    17408.36    18765.72    334.00 o 
   5   2   5     6785.52     7490.29    153.33 o 
   6   2   5    11018.24    12077.25    242.24 o 
   7   2   5     2109.11     2011.22    157.01 o 
   8   2   5      100.41      112.17     27.38 o 
   9   2   5      723.30      638.16     67.46 o 
  10   2   5      475.95      525.15     55.94 o 
  11   2   5       40.03       20.70     31.69 o 
  12   2   5      362.24      359.41     54.88 o 
  13   2   5      205.21      127.58     54.97 o 
 -14   3   5       81.60       91.80     61.32 o 
 -13   3   5        1.59      -51.12     60.00 o 
 -12   3   5        2.20       25.65     47.44 o 
 -11   3   5      358.79      391.83     58.07 o 
 -10   3   5       42.08       27.92     30.23 o 
  -9   3   5      526.69      513.26     50.87 o 
  -8   3   5        1.02        6.33     12.51 o 
  -7   3   5      384.35      357.12     17.05 o 
  -6   3   5      211.51      231.63     21.90 o 
  -5   3   5     8170.30     9297.80    188.18 o 
  -4   3   5      178.90      194.03     13.93 o 
  -3   3   5     1258.76     1146.46     32.13 o 
  -2   3   5      662.22      558.13     17.54 o 
  -1   3   5        7.31        3.87     10.13 o 
   0   3   5     3013.75     3195.13     68.50 o 
   1   3   5     1522.41     1494.81     36.96 o 
   2   3   5      890.42      917.06     26.81 o 
   3   3   5     3670.28     3987.08    105.81 o 
   4   3   5     2067.43     2093.46     51.02 o 
   5   3   5      216.48      207.93     17.09 o 
   6   3   5      431.75      523.59     37.70 o 
   7   3   5     1507.24     1607.42     83.96 o 
   8   3   5       16.63       -7.28     24.54 o 
   9   3   5     4131.65     4386.91    179.99 o 
  10   3   5       88.01      133.41     50.69 o 
  11   3   5       26.17       40.01     35.92 o 
  12   3   5        6.26       26.34     45.38 o 
  13   3   5        0.13        8.24     49.73 o 
 -13   4   5      328.10       98.41     85.37 o 
 -12   4   5        4.06      -41.03     42.04 o 
 -11   4   5       43.68       91.64     38.14 o 
 -10   4   5      176.11      174.26     26.04 o 
  -9   4   5       17.53       28.77     11.88 o 
  -8   4   5      447.85      437.62     21.83 o 
  -7   4   5      396.35      405.39     23.99 o 
  -6   4   5     2304.47     2405.38     49.66 o 
  -5   4   5     7024.47     7205.35    115.58 o 
  -4   4   5     1553.83     1520.49     31.76 o 
  -3   4   5        8.12       20.80      8.58 o 
  -2   4   5     3402.72     3322.23     64.17 o 
  -1   4   5     6464.59     6742.05    116.35 o 
   0   4   5     1872.47     1987.51     40.40 o 
   1   4   5     1530.70     1457.20     35.72 o 
   2   4   5      574.53      507.27     19.97 o 
   3   4   5      226.98      201.73     17.56 o 
   4   4   5    11333.40    12044.33    226.01 o 
   5   4   5      430.31      501.82     27.88 o 
   6   4   5       74.59       53.83     16.97 o 
   7   4   5       40.08       25.28     15.70 o 
   8   4   5     1447.48     1394.95     57.78 o 
   9   4   5      122.65      113.07     30.55 o 
  10   4   5     1087.12      978.19     95.86 o 
  11   4   5        8.71       -2.51     45.43 o 
  12   4   5       25.97       -1.47     60.61 o 
  13   4   5       49.38       17.96    126.32 o 
 -13   5   5      213.36      147.91     91.89 o 
 -12   5   5      306.38      309.26     66.72 o 
 -11   5   5      633.06      755.75     83.23 o 
 -10   5   5      342.15      410.15     35.40 o 
  -9   5   5      218.69      226.79     21.29 o 
  -8   5   5       16.40       18.42     12.03 o 
  -7   5   5       46.40       31.98     12.49 o 
  -6   5   5       31.13       33.08     13.14 o 
  -5   5   5      248.28      244.13     13.71 o 
  -4   5   5     7184.70     7446.37    119.30 o 
  -3   5   5     7326.06     7304.49    133.98 o 
  -2   5   5     2753.24     2776.53     55.95 o 
  -1   5   5    10155.35    10203.57    172.77 o 
   0   5   5     4119.66     4235.90     79.80 o 
   1   5   5     1167.09     1007.16     27.54 o 
   2   5   5     1149.95     1008.01     26.98 o 
   3   5   5     3422.78     3503.75     69.53 o 
   4   5   5        0.88       11.10     11.54 o 
   5   5   5      464.79      473.50     28.05 o 
   6   5   5     3618.19     3835.18    136.92 o 
   7   5   5     1206.10     1174.70     72.26 o 
   8   5   5     1754.56     1956.42     77.89 o 
   9   5   5     1149.20      996.98    104.40 o 
  10   5   5       29.31       16.38     26.22 o 
  11   5   5      154.38      108.50     61.94 o 
  12   5   5      118.73      219.63     95.96 o 
 -12   6   5        5.24       58.68     76.61 o 
 -11   6   5      100.44       76.61     68.86 o 
 -10   6   5      146.29       71.26     29.99 o 
  -9   6   5      936.44      875.80     42.46 o 
  -8   6   5     1388.00     1305.44     45.43 o 
  -7   6   5     1488.26     1482.41     41.70 o 
  -6   6   5     1863.15     1906.96     48.36 o 
  -5   6   5       71.62       59.84     10.48 o 
  -4   6   5     1103.75     1172.00     31.65 o 
  -3   6   5      133.10      128.02     10.56 o 
  -2   6   5     1565.61     1730.31     39.39 o 
  -1   6   5      611.64      672.10     23.29 o 
   0   6   5     2092.69     2025.90     44.60 o 
   1   6   5     3168.66     3203.42     63.62 o 
   2   6   5     2808.74     2861.69     58.28 o 
   3   6   5     1072.69     1046.41     29.64 o 
   4   6   5     4094.16     4359.59     90.06 o 
   5   6   5      506.03      484.54     29.64 o 
   6   6   5     2435.66     2520.31     60.82 o 
   7   6   5     1181.82     1126.20     74.94 o 
   8   6   5      237.93      169.21     25.61 o 
   9   6   5       64.03       49.58     87.30 o 
  10   6   5      437.65      293.26     42.10 o 
  11   6   5        6.59       50.53     98.41 o 
  12   6   5       75.00       47.88     78.24 o 
 -12   7   5      499.94      470.02    127.74 o 
 -11   7   5       67.97      107.37     74.16 o 
 -10   7   5     1216.25     1162.73    140.58 o 
  -9   7   5       56.89       31.47     17.43 o 
  -8   7   5     1451.73     1458.05     51.46 o 
  -7   7   5      602.57      594.15     27.98 o 
  -6   7   5       20.49       33.91     14.82 o 
  -5   7   5     3448.67     3607.15     70.90 o 
  -4   7   5     3099.77     3269.35     62.91 o 
  -3   7   5      139.54      139.95     10.64 o 
  -2   7   5     2163.06     2236.20     62.77 o 
  -1   7   5      729.59      714.54     31.31 o 
   0   7   5      940.92      932.58     28.64 o 
   1   7   5      577.45      525.72     28.92 o 
   2   7   5       48.13       50.97     11.81 o 
   3   7   5       18.34        4.22     12.09 o 
   4   7   5        6.65        3.27      9.05 o 
   5   7   5     1034.96     1035.97     48.22 o 
   6   7   5      572.64      589.10     44.73 o 
   7   7   5      164.56      147.72     25.74 o 
   8   7   5      355.53      289.51     34.42 o 
   9   7   5       20.05      -42.20    113.89 o 
  10   7   5       96.82       45.43     73.14 o 
  11   7   5        5.27       65.60    100.85 o 
 -11   8   5      456.19      501.40    145.88 o 
 -10   8   5      605.02      404.42     99.83 o 
  -9   8   5      369.59      335.28     43.76 o 
  -8   8   5      432.80      410.37     47.31 o 
  -7   8   5      102.17      108.57     28.26 o 
  -6   8   5      748.86      762.31     45.95 o 
  -5   8   5     2547.89     2588.09     99.07 o 
  -4   8   5      204.34      222.25     25.03 o 
  -3   8   5     1214.62     1209.29     33.06 o 
  -2   8   5       35.34       11.66     10.80 o 
  -1   8   5      292.30      270.59     25.90 o 
   0   8   5      126.21      108.64     11.78 o 
   1   8   5      845.79      813.79     26.71 o 
   2   8   5      235.73      221.78     24.73 o 
   3   8   5     2988.53     3149.05    107.83 o 
   4   8   5     4366.57     4773.26    154.72 o 
   5   8   5       34.31       30.49     33.87 o 
   6   8   5       33.26       27.91     50.53 o 
   7   8   5       23.70      -22.82     75.79 o 
   8   8   5       63.80      103.30     62.96 o 
   9   8   5       49.25       17.52     62.96 o 
  10   8   5       29.43      -22.61     72.94 o 
  11   8   5       68.18      286.46    133.24 o 
 -11   9   5      392.17      499.77    120.41 o 
 -10   9   5      294.12      230.84     89.85 o 
  -9   9   5     1015.18     1000.76    136.10 o 
  -8   9   5       32.36      -16.02     27.59 o 
  -7   9   5      341.15      336.28     49.81 o 
  -6   9   5      478.26      386.06    102.89 o 
  -5   9   5      633.25      557.50     37.22 o 
  -4   9   5      266.65      288.32     28.49 o 
  -3   9   5     1419.86     1418.27     43.01 o 
  -2   9   5     1005.33      965.80     30.49 o 
  -1   9   5     2753.82     2919.91    107.42 o 
   0   9   5     1329.28     1350.61     55.83 o 
   1   9   5     2230.83     2303.10     63.70 o 
   2   9   5      922.50      889.53     29.93 o 
   3   9   5       37.80       45.50     32.80 o 
   4   9   5       89.69       70.74     30.96 o 
   5   9   5      539.22      459.02     65.60 o 
   6   9   5      847.86      952.05    140.99 o 
   7   9   5     1003.77     1146.03    128.15 o 
   8   9   5     1283.56     1312.69    138.13 o 
   9   9   5      436.09      571.69    115.32 o 
  10   9   5      285.69      127.74    117.76 o 
 -10  10   5        0.75      118.17     92.50 o 
  -9  10   5       64.03       48.90     77.22 o 
  -8  10   5       11.83       87.61     72.12 o 
  -7  10   5      303.31      195.86     49.22 o 
  -6  10   5      127.09       58.82     39.24 o 
  -5  10   5      106.02       84.11    100.65 o 
  -4  10   5      406.63      376.34     45.65 o 
  -3  10   5       49.60       52.66     53.23 o 
  -2  10   5      167.25      159.33     17.98 o 
  -1  10   5       48.71       53.76     12.03 o 
   0  10   5        4.38       -7.06     11.29 o 
   1  10   5       66.04       74.06     18.59 o 
   2  10   5      240.20      244.70     19.85 o 
   3  10   5        3.72      -32.31     33.91 o 
   4  10   5     1277.06     1265.06     84.01 o 
   5  10   5      492.78      565.99     90.26 o 
   6  10   5        3.07        5.09     55.01 o 
   7  10   5      158.25      152.40     69.88 o 
   8  10   5       13.76       94.94     72.53 o 
   9  10   5       42.04        9.98     72.33 o 
  -8  11   5       11.59      191.11    113.69 o 
  -7  11   5      272.95      182.19     45.54 o 
  -6  11   5      174.83      167.81     51.63 o 
  -5  11   5      175.38      134.30     38.36 o 
  -4  11   5      491.24      533.71     65.34 o 
  -3  11   5      286.91      256.62     97.49 o 
  -2  11   5     1264.08     1419.20     69.24 o 
  -1  11   5      600.01      688.89     34.47 o 
   0  11   5      186.84      214.15     22.50 o 
   1  11   5      299.96      333.20     31.76 o 
   2  11   5      178.56      148.06     36.67 o 
   3  11   5      645.65      598.70    125.50 o 
   4  11   5      308.37      334.75     88.12 o 
   5  11   5      129.20      111.78     50.84 o 
   6  11   5      353.78      405.24     94.53 o 
   7  11   5      295.89      104.31     69.68 o 
   8  11   5      157.33      166.45     77.01 o 
  -7  12   5      433.70      376.30    103.91 o 
  -6  12   5      548.46      813.12    116.95 o 
  -5  12   5      374.60      511.79     80.48 o 
  -4  12   5      475.03      698.42     76.36 o 
  -3  12   5      341.89      259.95     50.34 o 
  -2  12   5      125.60       32.51     65.09 o 
  -1  12   5        4.80      -34.35     34.35 o 
   0  12   5       68.37       81.70     73.96 o 
   1  12   5      292.74      333.99     90.15 o 
   2  12   5     1344.32     1455.38    292.98 o 
   3  12   5     2944.09     3054.55    383.13 o 
   4  12   5      446.05      482.19    132.23 o 
   5  12   5     1200.21     1445.65    335.46 o 
   6  12   5      603.22      566.46     78.63 o 
  -5  13   5       73.22      174.40     78.03 o 
  -4  13   5       82.37      134.50     61.42 o 
  -3  13   5       13.20       -7.74     91.89 o 
  -2  13   5      336.99      364.49     94.33 o 
  -1  13   5      107.74      -10.19     76.40 o 
   0  13   5       64.02       78.85     86.59 o 
   1  13   5      139.96       63.57     91.68 o 
   2  13   5       26.48       43.19     83.94 o 
   3  13   5      599.67      434.17    119.39 o 
   4  13   5       81.59        9.96     57.56 o 
 -14   0   6       16.26      -33.21     74.36 o 
 -13   0   6      205.84      181.94     94.94 o 
 -12   0   6       10.40       61.53     58.88 o 
 -11   0   6        3.25      -43.60     43.60 o 
 -10   0   6      390.93      216.04     51.24 o 
  -9   0   6      214.61      151.22     34.84 o 
  -8   0   6     2046.66     2246.36     91.71 o 
  -7   0   6     1898.02     1740.43     74.90 o 
  -6   0   6     5344.45     5379.76    155.33 o 
  -5   0   6    11499.25    12885.99    335.75 o 
  -4   0   6    30997.69    32590.61    617.80 o 
  -3   0   6     2493.55     2458.55     79.30 o 
  -2   0   6    31050.68    32663.61    803.82 o 
  -1   0   6      796.92      715.25     32.63 o 
   0   0   6     4217.78     4037.28    117.63 o 
   1   0   6       36.31       40.77     15.86 o 
   2   0   6     5489.87     5563.31    174.81 o 
   3   0   6       55.83       46.25     23.03 o 
   4   0   6    15781.84    17888.19    467.49 o 
   5   0   6     1087.07      926.29    126.73 o 
   6   0   6     7280.01     7986.32    244.55 o 
   7   0   6     2072.07     2005.40    131.11 o 
   8   0   6     7900.92     8842.61    300.86 o 
   9   0   6     4330.58     4451.69    178.39 o 
  10   0   6      342.43      304.18     62.96 o 
  11   0   6      132.09      170.94     95.55 o 
  12   0   6      392.77      447.61     85.57 o 
  13   0   6      133.28       70.49     72.94 o 
 -14   1   6      110.72      230.99     86.39 o 
 -13   1   6      488.11      494.20     94.64 o 
 -12   1   6       74.10       31.12     43.80 o 
 -11   1   6      341.88      268.75     47.18 o 
 -10   1   6       55.17       41.87     15.28 o 
  -9   1   6     1882.62     1847.34     83.53 o 
  -8   1   6      288.24      266.37     24.44 o 
  -7   1   6      491.79      469.40     27.98 o 
  -6   1   6        9.64       19.02     15.75 o 
  -5   1   6      489.50      519.38     38.57 o 
  -4   1   6       23.72       -1.27      8.51 o 
  -3   1   6    21100.41    21709.73    376.96 o 
  -2   1   6       53.63       78.31     11.50 o 
  -1   1   6     7190.42     7286.17    139.38 o 
   0   1   6     5719.69     5870.93    117.43 o 
   1   1   6    10094.09    10278.83    190.62 o 
   2   1   6     1118.75      968.67     29.01 o 
   3   1   6       56.90      106.07     14.74 o 
   4   1   6      238.61      215.74     18.37 o 
   5   1   6     3058.88     3537.80     82.40 o 
   6   1   6      470.93      420.99     28.71 o 
   7   1   6        6.97       35.49     18.05 o 
   8   1   6       70.73       58.49     23.04 o 
   9   1   6      266.42      258.43     31.24 o 
  10   1   6      165.15      103.47     42.92 o 
  11   1   6      896.74      980.49     84.13 o 
  12   1   6       37.98       18.90     51.13 o 
  13   1   6       49.45      -24.57     63.48 o 
 -14   2   6       24.20       27.10     55.47 o 
 -13   2   6       27.76       44.95     47.47 o 
 -12   2   6       61.21       45.14     64.38 o 
 -11   2   6       57.47      100.21     39.81 o 
 -10   2   6       87.89       81.78     29.33 o 
  -9   2   6      176.19      120.08     28.11 o 
  -8   2   6      211.77      217.98     21.26 o 
  -7   2   6       91.94       75.53     20.77 o 
  -6   2   6     2156.95     2226.87     60.17 o 
  -5   2   6       46.57       39.00     11.43 o 
  -4   2   6       20.07       14.37      8.79 o 
  -3   2   6      135.16      110.55      9.18 o 
  -2   2   6      123.02      112.22     13.12 o 
  -1   2   6      123.57      106.58     11.84 o 
   0   2   6      321.40      322.02     18.97 o 
   1   2   6       49.27       28.95     11.77 o 
   2   2   6     1432.91     1544.43     39.24 o 
   3   2   6     1337.75     1147.47     33.58 o 
   4   2   6     2295.64     2667.67     65.13 o 
   5   2   6     1262.62     1148.31     37.44 o 
   6   2   6      865.76      922.72     36.11 o 
   7   2   6      142.64      124.76     20.94 o 
   8   2   6       63.78       71.18     22.91 o 
   9   2   6      767.94      812.87     53.01 o 
  10   2   6       85.84       47.82     38.81 o 
  11   2   6      127.46       81.05     43.99 o 
  12   2   6       83.57       56.00     70.29 o 
  13   2   6      215.54      132.58     55.84 o 
 -14   3   6      253.18       86.51     85.83 o 
 -13   3   6      285.01      263.53     61.19 o 
 -12   3   6      598.90      578.61     66.17 o 
 -11   3   6     1275.45     1406.79     94.48 o 
 -10   3   6     1104.63     1185.46     80.03 o 
  -9   3   6     5645.25     6040.66    179.51 o 
  -8   3   6     1400.20     1419.36     71.61 o 
  -7   3   6     8187.11     8878.12    251.67 o 
  -6   3   6      944.70      925.78     36.88 o 
  -5   3   6      298.95      312.00     17.54 o 
  -4   3   6      140.47      120.14     13.62 o 
  -3   3   6     4230.83     3884.81     66.53 o 
  -2   3   6      102.98       95.69     10.76 o 
  -1   3   6    15969.15    15874.48    279.30 o 
   0   3   6     1077.23     1218.35     36.82 o 
   1   3   6    17989.11    18356.58    334.33 o 
   2   3   6     6756.75     7353.04    145.74 o 
   3   3   6     3218.92     3070.06     88.22 o 
   4   3   6      589.28      630.74     26.46 o 
   5   3   6      183.56      210.64     21.38 o 
   6   3   6       66.36       69.69     15.84 o 
   7   3   6     1118.01     1030.93     41.14 o 
   8   3   6      890.03      912.58     52.32 o 
   9   3   6     4879.33     5485.97    173.35 o 
  10   3   6      415.00      542.23     92.70 o 
  11   3   6     1480.33     1445.40     79.99 o 
  12   3   6       97.84       31.37     90.66 o 
  13   3   6       81.59       77.02     50.76 o 
 -13   4   6      107.36      157.78     70.41 o 
 -12   4   6       37.73      -65.24     66.11 o 
 -11   4   6       37.86       73.49     57.25 o 
 -10   4   6      457.18      398.30     66.42 o 
  -9   4   6        5.37      -10.45     30.80 o 
  -8   4   6     1081.84     1037.63     45.43 o 
  -7   4   6      707.64      694.37     31.22 o 
  -6   4   6     2363.82     2293.64     93.69 o 
  -5   4   6     2478.99     2564.71     56.27 o 
  -4   4   6     9493.55    10064.54    213.73 o 
  -3   4   6     4445.49     4334.12     76.39 o 
  -2   4   6     8739.44     8616.08    148.91 o 
  -1   4   6       58.18       62.02      9.23 o 
   0   4   6     2791.76     2899.29     56.97 o 
   1   4   6     2140.99     2401.36     86.46 o 
   2   4   6     3850.82     3819.57     82.84 o 
   3   4   6       35.77       38.58     12.36 o 
   4   4   6     6019.58     6084.46    128.75 o 
   5   4   6      195.82      168.71     20.56 o 
   6   4   6     1331.42     1314.02     44.22 o 
   7   4   6       79.64       76.27     19.06 o 
   8   4   6      947.97      878.57     46.33 o 
   9   4   6      133.89      115.89     27.69 o 
  10   4   6      200.68      215.11     49.32 o 
  11   4   6       15.84       47.28     41.54 o 
  12   4   6      583.87      687.39     82.46 o 
  13   4   6        6.29      -83.33     83.33 o 
 -13   5   6      374.09      392.81    104.52 o 
 -12   5   6       13.78      -38.93     79.97 o 
 -11   5   6       69.37       58.19     35.35 o 
 -10   5   6      101.05       84.40     30.34 o 
  -9   5   6       23.40       41.05     18.91 o 
  -8   5   6        0.54       -2.87     10.60 o 
  -7   5   6       33.22       14.39     10.46 o 
  -6   5   6     1948.55     1846.23     43.35 o 
  -5   5   6       53.28       49.82     10.60 o 
  -4   5   6      297.82      298.28     20.66 o 
  -3   5   6     1898.91     1902.62     44.26 o 
  -2   5   6      527.25      537.71     21.64 o 
  -1   5   6     1278.71     1385.03     33.15 o 
   0   5   6     7537.04     8311.29    158.18 o 
   1   5   6      896.42      868.85     26.58 o 
   2   5   6      170.57      181.72     13.38 o 
   3   5   6      551.06      504.70     21.78 o 
   4   5   6      204.29      166.81     15.73 o 
   5   5   6      551.70      473.23     24.75 o 
   6   5   6      100.36       83.78     18.43 o 
   7   5   6      468.03      464.90     29.72 o 
   8   5   6      476.91      507.25     48.18 o 
   9   5   6      958.42      912.12     55.62 o 
  10   5   6       22.45      -34.96     42.68 o 
  11   5   6       38.63       70.48     45.36 o 
  12   5   6        1.93      -78.24     78.24 o 
 -12   6   6      479.74      525.65    117.35 o 
 -11   6   6       58.78      135.28     81.70 o 
 -10   6   6      115.82      102.17     85.26 o 
  -9   6   6      121.82      117.35     17.39 o 
  -8   6   6     1615.47     1622.46     55.88 o 
  -7   6   6     2691.79     2785.12     70.68 o 
  -6   6   6     4925.88     5360.21    108.80 o 
  -5   6   6     1233.07     1272.51     40.30 o 
  -4   6   6      420.26      393.76     18.88 o 
  -3   6   6     1006.26      890.14     27.68 o 
  -2   6   6      576.98      555.23     20.69 o 
  -1   6   6        3.34       11.84     10.96 o 
   0   6   6       29.17       49.43     18.46 o 
   1   6   6       69.95       37.19     10.90 o 
   2   6   6     4304.98     4596.04     89.89 o 
   3   6   6     3629.58     3677.09     97.35 o 
   4   6   6       46.82       54.00     13.72 o 
   5   6   6     9815.28    10699.06    210.75 o 
   6   6   6     4148.25     4262.92    103.14 o 
   7   6   6     1061.77     1020.19     63.84 o 
   8   6   6      288.37      271.35     31.69 o 
   9   6   6     1030.18     1008.81     55.13 o 
  10   6   6      357.97      361.75     53.32 o 
  11   6   6       57.85      171.55     78.24 o 
  12   6   6      265.88      214.13     88.22 o 
 -12   7   6      225.90      316.81    104.72 o 
 -11   7   6      586.81      666.84    125.30 o 
 -10   7   6      372.22      524.02    102.28 o 
  -9   7   6      618.59      613.78     95.54 o 
  -8   7   6     1356.66     1441.96     56.08 o 
  -7   7   6     2772.99     2685.37     80.66 o 
  -6   7   6       22.92       27.01     10.98 o 
  -5   7   6     1431.85     1431.01     38.49 o 
  -4   7   6      518.86      517.78     23.91 o 
  -3   7   6      345.29      345.28     22.94 o 
  -2   7   6     3071.36     3184.56     68.79 o 
  -1   7   6     3730.81     3633.41    127.02 o 
   0   7   6      312.02      294.25     17.79 o 
   1   7   6     6565.27     6530.28    142.89 o 
   2   7   6      688.45      723.32     24.74 o 
   3   7   6     3351.12     3459.71     76.74 o 
   4   7   6     2328.33     2447.35     81.95 o 
   5   7   6       10.59        5.67     11.60 o 
   6   7   6       56.77       43.09     14.66 o 
   7   7   6      568.07      520.34     32.47 o 
   8   7   6      310.00      284.31     62.55 o 
   9   7   6      733.13      926.40    118.58 o 
  10   7   6     1558.57     1600.16    189.07 o 
  11   7   6      244.89      143.43     90.66 o 
 -11   8   6        2.26       74.16     84.35 o 
 -10   8   6        1.17      -71.72     71.72 o 
  -9   8   6       83.09      123.06     74.36 o 
  -8   8   6       13.52       28.06     42.28 o 
  -7   8   6      278.36      260.01     21.32 o 
  -6   8   6       63.12       52.01     11.82 o 
  -5   8   6       51.82       47.82     13.12 o 
  -4   8   6     1095.59     1188.49     42.73 o 
  -3   8   6     1228.60     1224.96     47.91 o 
  -2   8   6        7.50        9.02     12.32 o 
  -1   8   6       60.98       45.74     12.18 o 
   0   8   6       12.99       27.57     12.74 o 
   1   8   6       37.24       26.58     11.83 o 
   2   8   6       54.02       55.65     13.63 o 
   3   8   6      328.29      295.38     25.42 o 
   4   8   6      754.98      702.69     26.36 o 
   5   8   6      176.02      164.47     19.54 o 
   6   8   6      404.35      383.83     22.32 o 
   7   8   6       12.38       44.88     17.13 o 
   8   8   6        3.02      -32.80     65.60 o 
   9   8   6        3.20       67.84     78.03 o 
  10   8   6       12.18       57.86     77.83 o 
 -10   9   6       37.04       87.20     92.29 o 
  -9   9   6       49.23       59.08     74.36 o 
  -8   9   6       80.41       45.87     56.64 o 
  -7   9   6      100.14      132.78     66.11 o 
  -6   9   6      430.37      335.50     39.11 o 
  -5   9   6      566.57      467.33     43.04 o 
  -4   9   6        5.01       -0.23     34.45 o 
  -3   9   6      863.26      851.94     32.96 o 
  -2   9   6      399.29      394.17     21.32 o 
  -1   9   6      204.52      196.35     19.31 o 
   0   9   6     1489.99     1530.49     44.39 o 
   1   9   6      822.78      777.76     25.91 o 
   2   9   6      172.65      139.62     15.05 o 
   3   9   6      252.24      242.41     15.74 o 
   4   9   6       48.36      -12.36     44.36 o 
   5   9   6      339.27      340.45     83.33 o 
   6   9   6      924.16      858.15    108.19 o 
   7   9   6      579.65      574.64     62.57 o 
   8   9   6      329.55      157.90     72.73 o 
   9   9   6      357.25      325.37     87.61 o 
  10   9   6      342.16      365.30    135.08 o 
  -9  10   6      117.59      172.57     77.22 o 
  -8  10   6     1681.64     1698.16    185.61 o 
  -7  10   6     1929.29     2056.13    172.97 o 
  -6  10   6     1280.36     1374.18    181.12 o 
  -5  10   6     1564.21     1815.79    162.58 o 
  -4  10   6     1679.60     1893.12    103.31 o 
  -3  10   6     1028.67     1041.02     29.02 o 
  -2  10   6     1244.99     1317.90     81.04 o 
  -1  10   6       93.29       94.49     15.62 o 
   0  10   6       12.21        7.57     14.45 o 
   1  10   6     1007.83     1115.79     39.45 o 
   2  10   6     2046.74     2256.16     77.18 o 
   3  10   6      945.77      891.56     95.55 o 
   4  10   6     1701.58     1892.53    148.12 o 
   5  10   6      777.14      778.84    165.13 o 
   6  10   6     1384.05     1388.88    132.63 o 
   7  10   6      507.03      551.32     97.39 o 
   8  10   6       27.14       57.25     69.68 o 
   9  10   6        1.26       -2.44     79.66 o 
  -8  11   6        5.38       33.62     74.98 o 
  -7  11   6       23.77        7.74     69.88 o 
  -6  11   6      478.21      398.72     82.92 o 
  -5  11   6        2.20       27.08     61.84 o 
  -4  11   6      472.43      396.56     58.99 o 
  -3  11   6        6.86       12.37     62.65 o 
  -2  11   6      160.97      207.87     36.11 o 
  -1  11   6      143.53      115.09     23.34 o 
   0  11   6      356.28      355.84     53.76 o 
   1  11   6      963.72     1030.53    104.16 o 
   2  11   6      172.77      168.45     87.51 o 
   3  11   6     1781.63     1929.61    363.67 o 
   4  11   6      266.87      325.63     68.05 o 
   5  11   6       42.24       86.79     54.60 o 
   6  11   6      101.19       74.36     69.47 o 
   7  11   6        3.44       44.62     74.36 o 
   8  11   6      134.25      143.64    111.44 o 
  -7  12   6       97.43       93.52    109.00 o 
  -6  12   6        5.30       67.44     95.96 o 
  -5  12   6      479.96      533.15     75.40 o 
  -4  12   6        2.59       20.50     49.01 o 
  -3  12   6      188.44      173.41     83.63 o 
  -2  12   6      263.24      188.00     56.33 o 
  -1  12   6        3.88       66.81     78.03 o 
   0  12   6       16.23      -22.82     71.31 o 
   1  12   6       10.43       26.70     32.79 o 
   2  12   6      540.12      519.31    133.65 o 
   3  12   6       12.79       38.31     52.13 o 
   4  12   6      345.09      354.13     71.81 o 
   5  12   6       19.13       16.03     47.15 o 
   6  12   6        7.54       28.94     51.79 o 
  -4  13   6       28.07       25.47    134.87 o 
  -3  13   6       87.31      152.60     99.22 o 
  -2  13   6      556.62      643.41    116.95 o 
  -1  13   6      571.22      475.32    116.95 o 
   0  13   6     2543.77     2588.09    264.25 o 
   1  13   6     1459.42     1438.60    218.41 o 
   2  13   6      157.29      240.62    103.91 o 
   3  13   6      436.17      227.58    103.70 o 
   4  13   6        1.29      -26.89     80.88 o 
 -14   1   7       30.38       94.12     55.23 o 
 -13   1   7       54.19       41.54     64.99 o 
 -12   1   7      312.98      353.85     62.13 o 
 -11   1   7     1130.31     1276.50     87.99 o 
 -10   1   7      869.35      830.19    109.38 o 
  -9   1   7     2314.97     2199.11     63.91 o 
  -8   1   7     2520.80     2849.99     79.76 o 
  -7   1   7     4531.61     4589.16    110.78 o 
  -6   1   7     1794.40     1844.24     59.46 o 
  -5   1   7      228.19      227.64     13.72 o 
  -4   1   7       58.04       87.46     14.12 o 
  -3   1   7      560.82      517.01     23.66 o 
  -2   1   7      269.06      258.15     16.48 o 
  -1   1   7    12156.45    12425.43    235.39 o 
   0   1   7     7824.29     7460.97    169.41 o 
   1   1   7    11564.50    11504.92    216.58 o 
   2   1   7    11613.27    12547.62    234.04 o 
   3   1   7     9356.39     9594.22    188.42 o 
   4   1   7     6980.82     7816.09    157.57 o 
   5   1   7       19.24        9.50     27.53 o 
   6   1   7        0.82       30.93     19.87 o 
   7   1   7     1439.73     1356.03     48.26 o 
   8   1   7      887.86      916.98     52.84 o 
   9   1   7      571.19      625.45     91.17 o 
  10   1   7      918.11      914.68    115.72 o 
  11   1   7      202.69      166.12     46.87 o 
  12   1   7      277.19      277.45     48.23 o 
  13   1   7      161.79      198.83     64.58 o 
 -14   2   7     1262.89     1422.69    118.78 o 
 -13   2   7      117.20      143.12     52.48 o 
 -12   2   7     1782.86     1738.18    143.94 o 
 -11   2   7      567.73      539.06     58.54 o 
 -10   2   7      262.47      219.45     32.79 o 
  -9   2   7      372.77      365.67     28.98 o 
  -8   2   7     9459.38    11026.39    240.78 o 
  -7   2   7      252.64      258.14     22.67 o 
  -6   2   7     5776.36     6058.46    131.17 o 
  -5   2   7     9083.26     9417.55    160.61 o 
  -4   2   7    10566.86    10707.60    208.90 o 
  -3   2   7     9328.23     9294.45    176.13 o 
  -2   2   7    10258.91    10232.22    187.78 o 
  -1   2   7     1898.07     1912.03     47.80 o 
   0   2   7     8834.09     9197.95    175.56 o 
   1   2   7       63.04       61.92     13.00 o 
   2   2   7      372.58      361.94     19.97 o 
   3   2   7      338.82      254.95     17.56 o 
   4   2   7     8242.85     8697.85    179.53 o 
   5   2   7     3923.95     3741.94     93.13 o 
   6   2   7     8683.78     9528.48    198.93 o 
   7   2   7      169.08      171.40     31.70 o 
   8   2   7       18.20       77.92     34.14 o 
   9   2   7     1342.71     1171.60     65.76 o 
  10   2   7       51.51       80.89     69.47 o 
  11   2   7      697.54      695.60     99.42 o 
  12   2   7      370.45      356.07     50.01 o 
  13   2   7        4.20       75.00     72.86 o 
 -13   3   7        1.27      -13.12     97.49 o 
 -12   3   7      247.55      221.60     51.14 o 
 -11   3   7      211.65      168.29     77.11 o 
 -10   3   7     2115.61     2159.92     89.30 o 
  -9   3   7     2106.92     1962.19    121.20 o 
  -8   3   7       33.57       47.58     21.74 o 
  -7   3   7     5164.38     5431.45    139.51 o 
  -6   3   7      299.12      304.19     19.32 o 
  -5   3   7      650.25      599.66     25.30 o 
  -4   3   7      508.42      620.38     22.83 o 
  -3   3   7     1832.81     2009.09     42.99 o 
  -2   3   7     8941.19     9245.42    170.24 o 
  -1   3   7     2451.70     2258.84     51.32 o 
   0   3   7     1127.68     1182.78     33.41 o 
   1   3   7     3304.89     3298.58     70.65 o 
   2   3   7     1423.66     1428.07     40.53 o 
   3   3   7     5529.78     6676.15    131.72 o 
   4   3   7     2003.42     2022.02     54.53 o 
   5   3   7     1058.81     1074.93     56.49 o 
   6   3   7      659.73      550.25     42.08 o 
   7   3   7        2.13       23.86     22.32 o 
   8   3   7      558.62      529.01     53.28 o 
   9   3   7      301.22      291.20     44.60 o 
  10   3   7      358.31      197.85    108.08 o 
  11   3   7       27.48       85.53     49.37 o 
  12   3   7       65.91       65.58     44.36 o 
  13   3   7      259.13       99.42     69.29 o 
 -13   4   7       75.67      178.47     94.33 o 
 -12   4   7      322.57      321.39     55.73 o 
 -11   4   7      216.71      256.58     55.12 o 
 -10   4   7     1474.89     1426.20     90.91 o 
  -9   4   7        2.62       15.86     46.04 o 
  -8   4   7        4.06       -4.75     16.52 o 
  -7   4   7      146.89      115.87     21.33 o 
  -6   4   7      470.13      403.88     22.66 o 
  -5   4   7      357.63      313.53     36.20 o 
  -4   4   7    10695.18    11684.57    203.13 o 
  -3   4   7     1353.28     1404.47     32.44 o 
  -2   4   7     7889.62     8142.43    135.70 o 
  -1   4   7      449.84      504.77     22.97 o 
   0   4   7     2347.54     2453.40     69.99 o 
   1   4   7      163.05      176.31     16.99 o 
   2   4   7     6610.95     6724.42    131.71 o 
   3   4   7     1597.70     1755.23     47.45 o 
   4   4   7     6570.33     7196.17    147.80 o 
   5   4   7     2291.79     2397.98     64.35 o 
   6   4   7      893.14      801.85     62.14 o 
   7   4   7     2234.28     2093.34     67.18 o 
   8   4   7      429.55      396.07     44.32 o 
   9   4   7      722.95      718.67     63.01 o 
  10   4   7      253.23      155.07     42.77 o 
  11   4   7      106.57       17.33     56.18 o 
  12   4   7       42.64      -10.13     46.03 o 
 -13   5   7      349.57      341.67    107.17 o 
 -12   5   7      514.34      565.21     76.93 o 
 -11   5   7      908.75     1105.42    138.54 o 
 -10   5   7      858.39      935.49     74.95 o 
  -9   5   7     2585.97     2746.08    105.14 o 
  -8   5   7       52.40       71.44     22.78 o 
  -7   5   7      776.01      781.91     38.32 o 
  -6   5   7      350.19      315.64     20.25 o 
  -5   5   7      171.50      222.99     27.35 o 
  -4   5   7      716.88      689.81     26.99 o 
  -3   5   7     4494.90     4559.94     79.97 o 
  -2   5   7     8094.61     8400.89    148.16 o 
  -1   5   7      493.88      442.65     19.00 o 
   0   5   7    21584.36    22940.34    359.73 o 
   1   5   7    12893.48    13309.37    222.33 o 
   2   5   7     2611.18     2359.41     79.29 o 
   3   5   7     6110.50     6454.80    133.21 o 
   4   5   7     1318.77     1319.94     48.35 o 
   5   5   7     3213.43     3513.60     99.02 o 
   6   5   7      162.73      187.14     22.32 o 
   7   5   7      911.43      871.27     69.31 o 
   8   5   7      445.71      376.72     52.73 o 
   9   5   7      175.33      202.67     57.15 o 
  10   5   7      410.96      510.56     66.73 o 
  11   5   7      512.42      494.81     62.90 o 
  12   5   7      676.25      622.62    113.48 o 
 -12   6   7      312.70      293.38     96.98 o 
 -11   6   7      562.79      716.96    117.35 o 
 -10   6   7      269.17      284.34     49.04 o 
  -9   6   7        0.92       18.19     44.02 o 
  -8   6   7      686.33      559.59     37.55 o 
  -7   6   7     2036.04     2165.72     74.34 o 
  -6   6   7      821.54      840.38     38.49 o 
  -5   6   7     1035.63      925.30     47.16 o 
  -4   6   7     6253.22     6550.58    130.57 o 
  -3   6   7     2275.25     2294.54     53.53 o 
  -2   6   7     2832.16     2831.82    110.29 o 
  -1   6   7     1080.87     1130.30     31.84 o 
   0   6   7      272.15      303.00     16.77 o 
   1   6   7      190.25      182.86     15.32 o 
   2   6   7      251.77      294.43     26.53 o 
   3   6   7       41.99       54.34     12.71 o 
   4   6   7      484.41      436.04     28.77 o 
   5   6   7     2997.94     3041.26     95.40 o 
   6   6   7     2505.86     2405.21     75.64 o 
   7   6   7     1048.47      945.11     60.93 o 
   8   6   7      239.38      204.27     29.88 o 
   9   6   7      626.85      600.39     76.40 o 
  10   6   7       92.80      137.43    130.29 o 
  11   6   7       13.87       43.69     57.80 o 
 -12   7   7      129.98      160.75    104.72 o 
 -11   7   7        7.66      -74.16     74.16 o 
 -10   7   7       43.16      148.12     79.25 o 
  -9   7   7      475.64      448.43     79.56 o 
  -8   7   7       16.03       54.58     28.63 o 
  -7   7   7      239.27      206.27     18.36 o 
  -6   7   7     1089.95      994.27     40.67 o 
  -5   7   7      465.80      479.12     23.00 o 
  -4   7   7       68.48       84.25     13.57 o 
  -3   7   7      448.58      456.16     20.85 o 
  -2   7   7     2479.41     2501.34     63.11 o 
  -1   7   7     1072.31     1072.29     33.82 o 
   0   7   7     7359.38     8115.37    154.49 o 
   1   7   7       23.38        9.69     11.93 o 
   2   7   7       62.97       81.72     20.29 o 
   3   7   7     1432.53     1441.16     45.69 o 
   4   7   7        1.36       -0.38     13.79 o 
   5   7   7      777.48      791.04     49.16 o 
   6   7   7       86.36       71.59     27.44 o 
   7   7   7       46.92       66.00     28.47 o 
   8   7   7       51.38       48.59     40.65 o 
   9   7   7       34.28       37.90     73.14 o 
  10   7   7      257.31      198.28     72.25 o 
  11   7   7      136.23      344.52    108.19 o 
 -11   8   7       11.90       23.02    110.02 o 
 -10   8   7       15.38      -71.72    102.48 o 
  -9   8   7      147.69      258.75     79.46 o 
  -8   8   7        7.03      140.99     66.62 o 
  -7   8   7      283.79      324.01     27.80 o 
  -6   8   7      763.61      768.88     45.76 o 
  -5   8   7     4274.15     4619.06    124.76 o 
  -4   8   7     5669.64     6297.10    122.93 o 
  -3   8   7      797.82      821.68     34.43 o 
  -2   8   7     2241.33     2303.53     73.99 o 
  -1   8   7       35.38       55.31     11.15 o 
   0   8   7      197.51      190.98     16.09 o 
   1   8   7       98.16       71.76     14.19 o 
   2   8   7      486.75      474.80     31.47 o 
   3   8   7      154.96      135.38     17.08 o 
   4   8   7      833.55      878.30     33.56 o 
   5   8   7     2148.51     2329.79     71.83 o 
   6   8   7      666.65      708.92     65.05 o 
   7   8   7     1649.11     1768.74     94.82 o 
   8   8   7     1549.39     1521.31    163.81 o 
   9   8   7      810.19      633.42    125.71 o 
  10   8   7        1.26        9.98     77.83 o 
 -10   9   7      616.09      769.52    123.06 o 
  -9   9   7     1414.95     1704.48    190.09 o 
  -8   9   7      861.66      804.16    118.17 o 
  -7   9   7     1209.82     1419.65    149.14 o 
  -6   9   7      117.22      279.64     63.39 o 
  -5   9   7      894.13      811.54     44.55 o 
  -4   9   7      436.47      387.89     19.64 o 
  -3   9   7      532.35      435.01     33.80 o 
  -2   9   7     1987.44     2073.82     53.29 o 
  -1   9   7     1436.46     1348.30     41.74 o 
   0   9   7     4092.74     4203.93     98.22 o 
   1   9   7     3660.17     4011.80     91.81 o 
   2   9   7      527.62      525.73     26.29 o 
   3   9   7       97.33       98.66     22.14 o 
   4   9   7       29.17       14.66     26.46 o 
   5   9   7     2202.09     2402.69     89.73 o 
   6   9   7        8.34       25.26     57.86 o 
   7   9   7       15.91       -9.98     60.31 o 
   8   9   7      351.77      445.20     71.07 o 
   9   9   7      420.76      392.60     92.50 o 
  10   9   7      819.18      769.32    129.99 o 
  -9  10   7       93.41      365.51    126.11 o 
  -8  10   7      148.04      103.09     74.77 o 
  -7  10   7      203.89      134.06     95.35 o 
  -6  10   7       26.80       82.08     89.03 o 
  -5  10   7      563.08      567.67     66.62 o 
  -4  10   7      152.90      141.33     65.71 o 
  -3  10   7      444.03      386.86     24.23 o 
  -2  10   7      379.05      374.07     35.94 o 
  -1  10   7       11.62       13.91     15.24 o 
   0  10   7        1.33      -16.59     16.59 o 
   1  10   7       21.57       49.19     17.19 o 
   2  10   7       30.54       31.52     23.98 o 
   3  10   7       13.57        3.65     10.24 o 
   4  10   7       22.66       17.52     52.56 o 
   5  10   7       31.31       -2.44     52.56 o 
   6  10   7      142.58       77.42     64.99 o 
   7  10   7       13.81       46.66     48.38 o 
   8  10   7      302.02      256.30    114.50 o 
   9  10   7       83.02      176.44    121.84 o 
  -8  11   7       29.56      -28.52     72.33 o 
  -7  11   7      744.17      744.46    116.33 o 
  -6  11   7       49.17      143.10     51.23 o 
  -5  11   7       33.35      -15.19     61.69 o 
  -4  11   7      346.95      380.16     62.37 o 
  -3  11   7      856.87      816.07     76.50 o 
  -2  11   7     1264.35     1304.22     69.01 o 
  -1  11   7     2733.29     3142.20    217.35 o 
   0  11   7      984.51      905.82     53.97 o 
   1  11   7      403.21      357.02     34.86 o 
   2  11   7      569.12      471.84     59.29 o 
   3  11   7     1047.64     1013.16     93.62 o 
   4  11   7      108.59       99.05     45.84 o 
   5  11   7       64.95      101.46     61.94 o 
   6  11   7       10.00      101.46     86.59 o 
   7  11   7       50.60      -71.72     96.37 o 
  -6  12   7      501.26      710.03    134.87 o 
  -5  12   7      860.56     1199.48    114.81 o 
  -4  12   7      772.93      801.75     83.02 o 
  -3  12   7     1082.61     1283.78     98.59 o 
  -2  12   7      256.53      320.16     53.74 o 
  -1  12   7      286.97      271.91     89.85 o 
   0  12   7      258.84      159.93     78.64 o 
   1  12   7      112.33       97.52     39.32 o 
   2  12   7      668.23      627.01    101.16 o 
   3  12   7      630.42      613.30     80.59 o 
   4  12   7      192.88      104.03     48.82 o 
   5  12   7     1387.16     1310.86    263.94 o 
   6  12   7      903.02      895.02    127.74 o 
  -3  13   7        5.69      -58.47     83.74 o 
  -2  13   7      143.53      225.74    104.11 o 
  -1  13   7      622.84      502.01    126.73 o 
   0  13   7      264.66      202.52    106.35 o 
   1  13   7       45.10      -88.42     88.42 o 
   2  13   7        1.05      199.26     95.96 o 
   3  13   7      283.51       80.48    100.65 o 
 -14   0   8      155.54       89.64    120.41 o 
 -13   0   8      331.11      333.52     92.29 o 
 -12   0   8      956.86     1006.06    123.26 o 
 -11   0   8      184.50      143.84     59.08 o 
 -10   0   8      878.98      727.55     90.05 o 
  -9   0   8     2933.60     2614.44    188.97 o 
  -8   0   8        5.66       55.06     40.14 o 
  -7   0   8      176.63      172.53     33.19 o 
  -6   0   8    15939.80    18436.87    492.27 o 
  -5   0   8     2186.84     2105.29     57.58 o 
  -4   0   8     4356.68     3932.88    121.59 o 
  -3   0   8     5526.57     5706.51    219.53 o 
  -2   0   8     1189.38     1077.32     56.74 o 
  -1   0   8     6878.53     6868.04    201.25 o 
   0   0   8    17550.25    19375.74    495.22 o 
   1   0   8     3847.77     3339.07    105.37 o 
   2   0   8    12827.85    13092.39    349.65 o 
   3   0   8     7026.24     7048.78    334.74 o 
   5   0   8     8387.87     8706.99    258.66 o 
   6   0   8      325.09      353.97     65.81 o 
   7   0   8    14242.71    15697.91    479.09 o 
   8   0   8     4817.61     5227.72    199.33 o 
   9   0   8     9639.26    10877.59    518.11 o 
  10   0   8        7.97      155.66     82.92 o 
  11   0   8       13.45        0.00     57.66 o 
  12   0   8      296.04      316.20     85.37 o 
  13   0   8      240.62      258.91     73.91 o 
 -14   1   8        0.07      -10.02    146.18 o 
 -13   1   8      197.50      176.92     56.62 o 
 -12   1   8        4.42      -56.23     56.23 o 
 -11   1   8      241.68      201.20     44.50 o 
 -10   1   8      612.85      660.13     46.53 o 
  -9   1   8       20.92       26.61     22.41 o 
  -8   1   8      937.13      953.00     44.35 o 
  -7   1   8      122.10       72.77     22.85 o 
  -6   1   8      243.07      249.50     22.70 o 
  -5   1   8       34.67       37.29     11.84 o 
  -4   1   8     1512.64     1832.92     50.41 o 
  -3   1   8      837.98     1024.60     34.24 o 
  -2   1   8     9754.32    10528.37    196.67 o 
  -1   1   8      555.78      452.24     21.35 o 
   0   1   8      812.52      726.41     32.18 o 
   1   1   8     6956.85     7308.75    145.90 o 
   2   1   8     2134.14     2463.94     58.72 o 
   3   1   8       16.87       28.15     23.65 o 
   4   1   8      410.47      505.89     27.14 o 
   5   1   8       26.75       40.99     16.49 o 
   6   1   8     1163.03     1116.60     43.96 o 
   7   1   8     1409.37     1448.70     69.20 o 
   8   1   8        3.25       22.41     29.23 o 
   9   1   8      565.63      503.39     46.64 o 
  10   1   8      504.01      618.64     72.19 o 
  11   1   8      647.74      734.89     75.26 o 
  12   1   8      265.16      295.45     65.31 o 
  13   1   8        9.78      -40.31     67.48 o 
 -13   2   8       47.48      126.70     58.42 o 
 -12   2   8       12.20      -19.12     53.64 o 
 -11   2   8      167.08      189.23     43.58 o 
 -10   2   8      104.91       36.38     29.27 o 
  -9   2   8      281.13      313.47     37.58 o 
  -8   2   8     1902.21     2041.87     99.07 o 
  -7   2   8     1156.43     1202.14     46.97 o 
  -6   2   8      210.32      223.46     17.70 o 
  -5   2   8     4596.71     4689.53     93.99 o 
  -4   2   8        6.66        5.69      9.53 o 
  -3   2   8       73.48      119.90     14.65 o 
  -2   2   8      111.83      182.20     16.33 o 
  -1   2   8      111.14      120.45     13.82 o 
   0   2   8      370.65      348.30     22.65 o 
   1   2   8      309.75      360.20     20.79 o 
   2   2   8       19.16       17.28     13.29 o 
   3   2   8      592.43      638.30     27.07 o 
   4   2   8      172.03      152.02     16.86 o 
   5   2   8      828.24      773.71     32.55 o 
   6   2   8        4.93      -17.38     17.38 o 
   7   2   8        7.45       42.49     22.26 o 
   8   2   8       81.74       68.01     33.42 o 
   9   2   8      924.69      804.88     74.65 o 
  10   2   8      584.78      454.13     88.42 o 
  11   2   8       12.16      -31.65     40.26 o 
  12   2   8        0.85      -39.72     50.56 o 
  13   2   8       94.85       97.13     55.21 o 
 -13   3   8      117.50       32.72     50.53 o 
 -12   3   8      397.32      444.86     68.18 o 
 -11   3   8      395.64      394.28     56.70 o 
 -10   3   8     2794.09     3127.81    200.38 o 
  -9   3   8     4580.31     4966.85    155.58 o 
  -8   3   8     2899.63     3107.16    101.40 o 
  -7   3   8     5295.51     5565.56    132.56 o 
  -6   3   8      939.31      929.96     31.27 o 
  -5   3   8      556.66      535.85     28.69 o 
  -4   3   8       12.29       19.33      8.35 o 
  -3   3   8       24.54       14.25      8.78 o 
  -2   3   8      379.75      323.00     19.22 o 
  -1   3   8     2126.52     1905.17     47.09 o 
   0   3   8    14271.95    15161.91    277.17 o 
   1   3   8    17783.06    19050.22    343.00 o 
   2   3   8      289.77      225.53     17.01 o 
   3   3   8     1958.96     1711.94     45.83 o 
   4   3   8     1819.15     1713.17     48.95 o 
   5   3   8      495.99      522.90     27.68 o 
   6   3   8      913.59      943.29     39.81 o 
   7   3   8      241.60      237.63     24.84 o 
   8   3   8      272.10      263.89     33.20 o 
   9   3   8      700.82      757.13     78.31 o 
  10   3   8     3004.99     3452.58    167.08 o 
  11   3   8     1161.27     1283.04    100.18 o 
  12   3   8      399.07      468.96     75.79 o 
 -13   4   8      102.21      171.78     59.37 o 
 -12   4   8       91.31       40.60    127.44 o 
 -11   4   8       45.43       16.19     42.71 o 
 -10   4   8       99.92       78.40     40.85 o 
  -9   4   8       66.81       52.09     29.80 o 
  -8   4   8        9.94       48.59     22.38 o 
  -7   4   8       17.25       39.87     26.05 o 
  -6   4   8     2623.93     2792.99     64.48 o 
  -5   4   8     2831.03     2863.03     66.22 o 
  -4   4   8     4538.80     4645.37     98.17 o 
  -3   4   8     3225.93     3112.59     67.01 o 
  -2   4   8      567.39      541.40     23.64 o 
  -1   4   8     2740.10     2614.02     61.72 o 
   0   4   8     1012.60     1015.12     31.80 o 
   1   4   8      261.83      306.88     19.69 o 
   2   4   8     4680.69     5076.69    106.64 o 
   3   4   8     1854.33     1769.80     85.66 o 
   4   4   8     2232.77     2238.98     58.95 o 
   5   4   8     1563.34     1559.76     48.58 o 
   6   4   8      239.55      238.08     27.68 o 
   7   4   8     1502.90     1479.71     96.88 o 
   8   4   8      886.80      922.06     53.85 o 
   9   4   8     1223.39     1311.18     83.40 o 
  10   4   8        1.85      -11.15     51.34 o 
  11   4   8      215.59      155.10     49.59 o 
  12   4   8      711.65      510.39    107.68 o 
 -12   5   8       62.63       24.45     53.44 o 
 -11   5   8        2.08      -38.63     38.63 o 
 -10   5   8      522.75      442.00     85.06 o 
  -9   5   8      240.21      202.72     32.88 o 
  -8   5   8      368.06      363.72     34.62 o 
  -7   5   8        5.50       12.59     18.82 o 
  -6   5   8      966.13     1042.18     37.17 o 
  -5   5   8       97.74      100.67     17.81 o 
  -4   5   8       36.01       57.59     15.31 o 
  -3   5   8       33.22       78.69     17.14 o 
  -2   5   8      158.61      173.34     18.40 o 
  -1   5   8      146.30      134.86     13.07 o 
   0   5   8      229.18      221.17     16.41 o 
   1   5   8     1267.75     1215.26     37.04 o 
   2   5   8      537.01      526.46     64.52 o 
   3   5   8      945.26      939.96     33.25 o 
   4   5   8       31.16       19.68     13.10 o 
   5   5   8      211.60      206.10     26.91 o 
   6   5   8      205.70      140.96     30.20 o 
   7   5   8      389.86      366.16     49.76 o 
   8   5   8       12.85        0.16     31.75 o 
   9   5   8      636.76      666.58    104.52 o 
  10   5   8       34.27       37.01     44.54 o 
  11   5   8        3.99      -54.13     54.13 o 
  12   5   8       22.79       -4.91     69.27 o 
 -12   6   8      170.93      188.66    129.99 o 
 -11   6   8      689.71      813.32    124.89 o 
 -10   6   8      560.41      326.55     51.81 o 
  -9   6   8      153.74      105.01     35.75 o 
  -8   6   8     1371.18     1459.23     67.87 o 
  -7   6   8     3347.13     3514.49    105.92 o 
  -6   6   8      306.07      300.66     22.21 o 
  -5   6   8     3662.03     3777.06     88.81 o 
  -4   6   8      471.86      429.94     32.90 o 
  -3   6   8     1792.17     1655.50     39.15 o 
  -2   6   8     1639.16     1492.92     40.50 o 
  -1   6   8     2333.10     2204.36     52.92 o 
   0   6   8     1420.33     1460.19     39.34 o 
   1   6   8       31.03       32.57     12.49 o 
   2   6   8     3261.08     3459.74     76.54 o 
   3   6   8      716.42      636.04     26.89 o 
   4   6   8     4187.19     4386.95    124.33 o 
   5   6   8     4382.49     4541.98    115.23 o 
   6   6   8      943.86      958.82     47.76 o 
   7   6   8     1190.01     1148.40     55.59 o 
   8   6   8       32.24       35.79     44.62 o 
   9   6   8     2535.34     2902.68    148.01 o 
  10   6   8        8.08       19.65     46.31 o 
  11   6   8      106.04      133.45     88.22 o 
 -11   7   8      151.96       25.47    109.81 o 
 -10   7   8      171.98      102.07     76.61 o 
  -9   7   8     2218.96     2486.54    133.69 o 
  -8   7   8      964.56      946.84     50.89 o 
  -7   7   8     2600.51     2823.36     88.41 o 
  -6   7   8      348.11      392.34     30.75 o 
  -5   7   8        8.05        7.49     21.55 o 
  -4   7   8       41.36       43.22     16.03 o 
  -3   7   8       29.77       37.45     17.33 o 
  -2   7   8      112.98       94.62     13.94 o 
  -1   7   8     3629.52     3741.85     84.12 o 
   0   7   8     8967.28     9659.39    176.48 o 
   1   7   8     1624.96     1581.18     52.12 o 
   2   7   8     7988.05     9136.18    168.22 o 
   3   7   8     2089.90     2038.34    132.26 o 
   4   7   8     3192.89     3290.27    125.64 o 
   5   7   8        7.13       11.74     16.51 o 
   6   7   8      357.99      371.80     47.45 o 
   7   7   8      121.24       69.34     33.17 o 
   8   7   8     1503.95     1597.87    164.52 o 
   9   7   8      569.32      517.86     61.12 o 
  11   7   8       45.98      -51.14     62.09 o 
 -11   8   8       11.07       92.09     89.44 o 
 -10   8   8        0.34      173.79     84.35 o 
  -9   8   8      389.48      504.05    115.11 o 
  -8   8   8        0.32       10.19     58.88 o 
  -7   8   8      228.97      192.72     28.11 o 
  -6   8   8        1.93       33.77     16.19 o 
  -5   8   8     3250.44     3365.33     83.26 o 
  -4   8   8      701.91      609.99     35.45 o 
  -3   8   8       12.49       28.55     13.51 o 
  -2   8   8      119.05       89.81     15.82 o 
  -1   8   8        3.74       17.77     13.46 o 
   0   8   8      595.97      570.21     28.42 o 
   1   8   8      207.34      182.20     18.79 o 
   2   8   8      185.11      166.05     18.90 o 
   3   8   8       73.05       52.42     17.14 o 
   4   8   8        4.93      -17.07     17.07 o 
   5   8   8       22.22       17.85     32.87 o 
   6   8   8      409.53      408.43     41.91 o 
   7   8   8      135.65      135.55     31.32 o 
   8   8   8      243.92      329.85     88.22 o 
   9   8   8      129.34       90.46     80.48 o 
  10   8   8      215.06      160.96    107.88 o 
 -10   9   8      610.97      640.55    120.41 o 
  -9   9   8      458.93      438.45    100.04 o 
  -8   9   8       92.50       82.11     74.36 o 
  -7   9   8      225.27      158.39     54.31 o 
  -6   9   8       10.98      -25.13     46.15 o 
  -5   9   8       13.21       16.70     12.24 o 
  -4   9   8       62.98       60.85     27.87 o 
  -3   9   8       15.07        9.19     14.65 o 
  -2   9   8     1663.14     1787.81     62.14 o 
  -1   9   8       17.29        5.77     14.40 o 
   0   9   8      429.65      388.44     23.00 o 
   1   9   8     3204.89     3473.75     93.63 o 
   2   9   8     2354.97     2403.20    111.22 o 
   3   9   8     1037.79     1115.64     59.85 o 
   4   9   8      164.40      152.62     24.53 o 
   5   9   8      638.03      538.93     67.44 o 
   6   9   8       90.95       12.63     72.94 o 
   8   9   8      106.18       60.10    112.67 o 
   9   9   8       26.46       60.00     61.80 o 
  -9  10   8       20.45       82.31     92.50 o 
  -8  10   8      271.33      290.73    107.98 o 
  -7  10   8      847.64     1158.25    133.86 o 
  -6  10   8      486.51      514.01     71.25 o 
  -5  10   8     1169.82     1194.98     94.64 o 
  -4  10   8     1101.56     1209.53     85.55 o 
  -3  10   8     1783.92     1991.87    117.72 o 
  -2  10   8     1783.61     1881.79     68.71 o 
  -1  10   8     1955.43     1936.05     58.64 o 
   0  10   8       55.76       47.81     17.64 o 
   1  10   8       69.43       66.63     17.61 o 
   2  10   8      423.38      406.67     39.73 o 
   3  10   8     1744.23     2116.23    103.50 o 
   4  10   8     3126.50     2865.17    181.12 o 
   5  10   8     3674.52     3419.55    300.72 o 
   6  10   8     1697.79     1898.43    189.88 o 
   7  10   8     1048.31      876.08    134.47 o 
   8  10   8      390.38      390.37     70.24 o 
  -8  11   8        5.45       30.97     90.26 o 
  -7  11   8       38.18      260.58    108.39 o 
  -6  11   8       30.08       48.27     46.47 o 
  -5  11   8       98.99      153.43     84.65 o 
  -4  11   8       54.03       57.35    100.54 o 
  -3  11   8       27.67       23.63     46.92 o 
  -2  11   8      114.46       56.78    122.24 o 
  -1  11   8     1203.58     1203.70     92.64 o 
   0  11   8     1648.69     1863.91    123.68 o 
   1  11   8       34.11       23.51     28.45 o 
   2  11   8     1807.26     1536.14    110.97 o 
   3  11   8      596.86      553.76     87.00 o 
   4  11   8      206.56      151.17     59.49 o 
   5  11   8        4.95      -37.08     59.29 o 
   6  11   8      149.92      181.53     50.71 o 
   7  11   8       24.96       29.54     71.51 o 
  -6  12   8       52.65      -53.90     76.40 o 
  -5  12   8        8.03      -38.94     66.11 o 
  -4  12   8      146.85      240.01     71.00 o 
  -3  12   8      336.36      372.15     83.63 o 
  -2  12   8      335.22      332.59     81.80 o 
  -1  12   8      360.42      126.73    124.08 o 
   0  12   8      365.63      392.40     98.81 o 
   1  12   8       88.92      111.79     53.18 o 
   2  12   8      175.33      132.66     54.94 o 
   3  12   8        4.85      -23.13     43.01 o 
   4  12   8       73.23      117.79     59.70 o 
   5  12   8      153.65      242.54    100.34 o 
  -2  13   8      231.58      316.41    108.80 o 
  -1  13   8      485.33      376.71    144.04 o 
   0  13   8     1804.80     1772.12    237.56 o 
   1  13   8      607.94      672.54    161.36 o 
 -13   1   9        0.53       -3.03     52.58 o 
 -12   1   9       10.63      -31.01     51.75 o 
 -11   1   9      748.67      699.91    112.57 o 
 -10   1   9       19.78       40.57     61.94 o 
  -9   1   9     1220.70     1162.58     59.41 o 
  -8   1   9      306.43      293.58     28.00 o 
  -7   1   9       71.31       37.42     20.27 o 
  -6   1   9     1011.98      903.81     28.78 o 
  -5   1   9     1001.41     1098.57     40.93 o 
  -4   1   9    11204.95    12511.41    236.27 o 
  -3   1   9       13.84       10.55     14.15 o 
  -2   1   9      294.83      310.62     21.24 o 
  -1   1   9    11215.18    12276.65    232.18 o 
   0   1   9     1117.27      881.86     30.38 o 
   1   1   9     3986.56     4305.06     94.76 o 
   2   1   9     9481.76    10473.18    207.49 o 
   3   1   9     2010.76     2112.21     58.08 o 
   4   1   9     6635.45     7127.98    152.64 o 
   5   1   9      610.69      622.37     31.21 o 
   6   1   9      100.32       85.71     20.59 o 
   7   1   9     1196.51     1165.20     50.35 o 
   8   1   9     1926.32     1774.94     74.99 o 
   9   1   9     1139.22     1123.18     73.26 o 
  10   1   9       98.23       78.31     51.20 o 
  11   1   9      542.87      567.44     67.82 o 
  12   1   9      147.77      263.34     62.78 o 
 -13   2   9     1019.63     1198.38    113.73 o 
 -12   2   9      211.27      202.85     57.96 o 
 -11   2   9     1281.58     1355.34     95.20 o 
 -10   2   9      739.04      602.40     48.98 o 
  -9   2   9     2172.20     2287.90     90.42 o 
  -8   2   9      196.95      176.40     30.39 o 
  -7   2   9      141.54      148.77     23.09 o 
  -6   2   9       85.93       95.66     13.57 o 
  -5   2   9      263.52      194.84     17.59 o 
  -4   2   9     7498.31     8289.72    162.63 o 
  -3   2   9     1897.05     1984.60     52.16 o 
  -2   2   9      337.60      282.12     22.91 o 
  -1   2   9     3313.95     3255.17     76.09 o 
   0   2   9      342.58      388.63     24.67 o 
   1   2   9     4862.98     5327.71    108.14 o 
   2   2   9     1711.26     1499.85     44.10 o 
   3   2   9      334.62      312.59     23.24 o 
   4   2   9     1969.55     2020.26     79.22 o 
   5   2   9     2008.65     2078.10     60.56 o 
   6   2   9     2949.83     3182.11     87.00 o 
   7   2   9      524.95      609.55     37.84 o 
   8   2   9       52.76       28.90     29.76 o 
   9   2   9     1350.32     1274.93     92.27 o 
  10   2   9      154.80      217.86     48.50 o 
  11   2   9      263.03      313.86     79.25 o 
  12   2   9       11.77       30.14     65.30 o 
 -13   3   9        6.30        3.78     73.52 o 
 -12   3   9        4.22        1.49     88.73 o 
 -11   3   9       36.80       36.04     70.90 o 
 -10   3   9      392.54      329.80     66.23 o 
  -9   3   9      355.95      343.70     36.85 o 
  -8   3   9      576.42      572.64     41.15 o 
  -7   3   9       32.80       49.42     21.82 o 
  -6   3   9      178.83      186.52     19.18 o 
  -5   3   9      162.21      136.68     16.15 o 
  -4   3   9     2938.79     3166.59     63.88 o 
  -3   3   9        1.28        0.71     18.41 o 
  -2   3   9      541.16      598.47     34.67 o 
  -1   3   9      209.15      182.89     30.26 o 
   0   3   9    10047.04    11606.45    214.33 o 
   1   3   9      814.89      857.21     30.38 o 
   2   3   9      598.87      655.47     28.45 o 
   3   3   9     1289.68     1340.17     41.55 o 
   4   3   9        9.12        6.94     19.11 o 
   5   3   9        4.54      -22.82     22.82 o 
   6   3   9      113.54       77.44     45.31 o 
   7   3   9      316.92      187.84     36.69 o 
   8   3   9       21.91      -13.22     28.31 o 
   9   3   9      367.08      413.77     49.86 o 
  10   3   9        2.92      -64.79     64.79 o 
  11   3   9       19.96      -11.74     62.51 o 
  12   3   9      155.58      133.25     57.69 o 
 -13   4   9       80.92       92.23     58.74 o 
 -12   4   9      119.52       27.17     72.84 o 
 -11   4   9       69.50       94.95     45.29 o 
 -10   4   9       18.93        7.55     41.70 o 
  -9   4   9      292.13      316.58     38.60 o 
  -8   4   9     1852.95     1853.86     94.04 o 
  -7   4   9        8.11       26.61     19.83 o 
  -6   4   9      852.86      781.09     32.41 o 
  -5   4   9      814.77      750.82     28.45 o 
  -4   4   9      761.94      751.39     24.66 o 
  -3   4   9     6346.98     6871.05    126.41 o 
  -2   4   9     3487.82     3496.83     71.97 o 
  -1   4   9    15336.03    16659.83    304.66 o 
   0   4   9     1050.28     1094.10     35.00 o 
   1   4   9       12.15       -8.34     11.96 o 
   2   4   9     2798.48     2978.36     72.71 o 
   3   4   9     3577.47     3722.83     85.58 o 
   4   4   9       32.91       20.97     17.78 o 
   5   4   9     1234.45     1229.91     47.63 o 
   6   4   9      877.41      817.41     55.67 o 
   7   4   9     5595.68     5661.57    183.18 o 
   8   4   9     1798.58     1861.31    116.08 o 
   9   4   9      218.39      304.23     54.03 o 
  10   4   9       45.25       12.52     52.70 o 
  11   4   9        1.27      -84.79    108.29 o 
  12   4   9        0.03        7.25     49.88 o 
 -12   5   9        4.44      -30.08     43.26 o 
 -11   5   9      155.44      123.68     96.27 o 
 -10   5   9     1388.50     1536.51     99.66 o 
  -9   5   9      325.78      283.40     35.25 o 
  -8   5   9       42.34       33.67     22.89 o 
  -7   5   9      538.63      564.14     41.52 o 
  -6   5   9     1185.70     1127.13     39.89 o 
  -5   5   9       99.52      111.49     14.82 o 
  -4   5   9      269.23      243.90     16.66 o 
  -3   5   9      848.17      817.00     29.11 o 
  -2   5   9     2548.18     2457.29     57.50 o 
  -1   5   9     8669.75     9148.88    161.78 o 
   0   5   9     1654.73     1618.15     47.22 o 
   1   5   9       59.58       39.73     16.09 o 
   2   5   9      813.03      776.93     36.41 o 
   3   5   9     2099.07     2083.84    110.39 o 
   4   5   9     1149.24     1053.55     41.78 o 
   5   5   9      184.68      163.20     20.94 o 
   6   5   9      939.93      886.71     46.01 o 
   7   5   9      529.11      462.54     36.25 o 
   8   5   9      245.59      206.69     31.54 o 
   9   5   9      752.05      857.22     68.42 o 
  10   5   9      506.58      549.84     63.61 o 
  11   5   9      241.34      275.79     55.51 o 
 -12   6   9      403.12      526.87    114.50 o 
 -11   6   9      397.32      458.41     89.24 o 
 -10   6   9       47.70       40.61     35.64 o 
  -9   6   9      824.34      860.42     67.61 o 
  -8   6   9       90.52       55.53     28.89 o 
  -7   6   9       90.82       32.73     19.44 o 
  -6   6   9      732.20      675.32     37.78 o 
  -5   6   9       21.94       14.22     16.47 o 
  -4   6   9      116.66      106.02     15.83 o 
  -3   6   9       63.06       35.02     13.24 o 
  -2   6   9       71.33       74.67     24.89 o 
  -1   6   9      137.30      121.41     14.90 o 
   0   6   9      425.61      411.06     22.26 o 
   1   6   9     1519.02     1426.05     52.15 o 
   2   6   9      723.83      633.11     28.55 o 
   3   6   9       17.88       15.27     17.82 o 
   4   6   9     5827.98     6242.97    155.65 o 
   5   6   9     2082.00     2014.69     60.67 o 
   6   6   9      150.52      166.27     35.34 o 
   7   6   9      447.27      469.11     65.30 o 
   8   6   9     1318.24     1331.29    131.51 o 
   9   6   9      365.28      257.43     79.76 o 
  10   6   9       22.59       17.41     48.41 o 
  11   6   9      694.68      559.26    121.02 o 
 -11   7   9        1.02      124.89     84.14 o 
 -10   7   9       90.59       30.56     73.96 o 
  -9   7   9      178.10      219.17     45.33 o 
  -8   7   9       22.50       -6.85     24.31 o 
  -7   7   9     1047.16     1020.83     44.07 o 
  -6   7   9      429.47      463.77     38.07 o 
  -5   7   9      753.48      712.12     33.29 o 
  -4   7   9     1274.06     1319.66     43.91 o 
  -3   7   9      345.46      326.32     20.49 o 
  -2   7   9        1.09      -10.18     12.76 o 
  -1   7   9      238.06      180.29     19.15 o 
   0   7   9       28.33        5.50     15.35 o 
   1   7   9       27.77       27.64     15.55 o 
   2   7   9      544.76      509.64     34.36 o 
   3   7   9       29.01       39.01     18.57 o 
   4   7   9      995.44     1046.62     52.75 o 
   5   7   9      219.36      191.52     27.88 o 
   6   7   9      795.02      833.61     82.38 o 
   7   7   9      606.37      660.76     56.84 o 
   8   7   9       34.11       52.01     36.98 o 
   9   7   9       11.04       14.51     59.90 o 
  10   7   9      638.12      669.48    148.53 o 
 -11   8   9      312.63      413.39    107.17 o 
 -10   8   9       76.88       91.89     84.35 o 
  -9   8   9      594.42      513.62     97.18 o 
  -8   8   9       14.90        0.00     63.97 o 
  -7   8   9      331.26      313.35     70.06 o 
  -6   8   9     1504.59     1605.36     72.55 o 
  -5   8   9     5224.61     5752.20    133.76 o 
  -4   8   9     2348.50     2469.43     77.92 o 
  -3   8   9     4333.11     4640.08    123.24 o 
  -2   8   9     1982.89     1993.37     53.34 o 
  -1   8   9     3641.44     3896.13     93.11 o 
   0   8   9       15.50       -3.54     16.22 o 
   1   8   9      370.44      311.11     22.74 o 
   2   8   9       75.77       88.47     24.11 o 
   3   8   9       39.40       70.76     16.58 o 
   4   8   9       46.11       36.44     19.97 o 
   5   8   9      466.04      464.55     33.70 o 
   6   8   9      617.05      708.13     51.02 o 
   7   8   9     1129.95     1092.26     80.11 o 
   8   8   9      962.15      788.47    143.64 o 
   9   8   9       17.23       55.21     67.84 o 
  10   8   9      217.20      122.85    102.68 o 
 -10   9   9      652.29     1051.49    158.71 o 
  -9   9   9      347.89      340.45    102.48 o 
  -8   9   9     1222.44     1718.94    176.84 o 
  -7   9   9      727.57      676.36     75.74 o 
  -6   9   9      614.67      660.03    123.06 o 
  -5   9   9      418.67      366.33     28.58 o 
  -4   9   9       61.59       58.55     14.58 o 
  -3   9   9        1.04        1.81     16.07 o 
  -2   9   9     1227.31     1210.26     42.36 o 
  -1   9   9       18.80        1.24     18.76 o 
   0   9   9       58.01       77.96     18.20 o 
   1   9   9      469.64      549.72     33.37 o 
   2   9   9      231.16      214.15     22.55 o 
   3   9   9      223.84      177.18     23.59 o 
   4   9   9      852.26      964.09     79.66 o 
   5   9   9      280.63      313.29     42.58 o 
   6   9   9      144.85      125.91     65.40 o 
   7   9   9       55.77       47.67     65.20 o 
   8   9   9       33.01       60.10     82.51 o 
   9   9   9        4.79      154.84     87.40 o 
  -9  10   9      398.60      480.01    118.17 o 
  -8  10   9       57.01       10.19     69.27 o 
  -7  10   9       38.24       48.52     52.37 o 
  -6  10   9        1.93       94.22     53.25 o 
  -5  10   9      437.08      398.83     84.45 o 
  -4  10   9      489.94      473.70     56.78 o 
  -3  10   9       18.76       28.48     24.03 o 
  -2  10   9      146.35      132.42     25.85 o 
  -1  10   9      536.44      455.86     41.90 o 
   0  10   9       50.33       45.12     22.37 o 
   1  10   9       59.38       53.51     24.74 o 
   2  10   9       12.64       11.82     24.04 o 
   3  10   9       28.93       32.80     23.98 o 
   4  10   9      587.14      522.39    145.67 o 
   5  10   9        0.08       29.95     64.99 o 
   6  10   9       92.09      271.99     97.39 o 
   7  10   9       28.39      131.82     67.23 o 
   8  10   9       11.49       42.17     81.90 o 
  -7  11   9      510.21      416.85    100.44 o 
  -6  11   9      255.43      363.96     75.28 o 
  -5  11   9       46.65       62.95     80.58 o 
  -4  11   9      111.72       53.24     67.54 o 
  -3  11   9       38.00       11.34     92.29 o 
  -2  11   9      709.16      749.06     79.76 o 
  -1  11   9      145.51      212.29     49.86 o 
   0  11   9     1357.53     1316.69     80.80 o 
   1  11   9      637.25      692.16     49.11 o 
   2  11   9      544.68      425.57     57.61 o 
   3  11   9     1005.90     1061.07    122.04 o 
   4  11   9      889.54      500.59     94.33 o 
   5  11   9      115.91      153.21     71.72 o 
   6  11   9      139.90      135.69     79.05 o 
  -6  12   9      431.25      517.50     97.79 o 
  -5  12   9     1711.72     1453.00    120.77 o 
  -4  12   9      830.92      726.82     83.60 o 
  -3  12   9     1544.97     1814.22    122.92 o 
  -2  12   9      639.11      577.71     76.87 o 
  -1  12   9      212.78      199.66     88.42 o 
   0  12   9      546.27      587.79    128.76 o 
   1  12   9      103.67       93.11    128.36 o 
   2  12   9      252.15      253.45    102.89 o 
   3  12   9        9.84       41.98     49.16 o 
   4  12   9      155.49      181.92     49.28 o 
   5  12   9       11.29       45.12     61.44 o 
 -13   0  10      404.95      484.90    138.54 o 
 -12   0  10       77.41       74.36     69.27 o 
 -11   0  10      654.90      842.87    113.07 o 
 -10   0  10     1691.89     1713.44    131.21 o 
  -9   0  10    10290.32    11634.07    528.90 o 
  -8   0  10     1311.85     1283.77     77.49 o 
  -7   0  10      434.67      392.60     42.25 o 
  -6   0  10     6183.76     6551.95    192.84 o 
  -5   0  10      687.78      648.86     35.67 o 
  -4   0  10     4600.20     4565.46    141.81 o 
  -3   0  10     3241.88     2952.36    222.38 o 
  -2   0  10      907.48      706.17     61.73 o 
  -1   0  10    29080.89    32288.57    807.70 o 
   0   0  10     7875.70     8632.25    257.76 o 
   1   0  10     1288.59     1157.90     56.60 o 
   2   0  10       34.91       82.17     51.34 o 
   3   0  10       53.22       62.65     27.31 o 
   4   0  10     3552.63     3677.91    126.48 o 
   5   0  10       65.54       99.05     48.29 o 
   6   0  10     3900.63     4005.11    146.00 o 
   7   0  10     4176.72     4079.53    155.34 o 
   8   0  10    11014.15    13089.17    508.33 o 
   9   0  10     2720.07     2717.26    205.98 o 
  10   0  10      275.15      160.55     65.20 o 
  11   0  10      862.04      646.87    130.39 o 
  12   0  10      238.18      228.19     87.81 o 
 -13   1  10        3.07       67.46     76.96 o 
 -12   1  10      133.92      144.28     55.49 o 
 -11   1  10        7.09       17.27     48.54 o 
 -10   1  10      347.31      325.77     51.23 o 
  -9   1  10     1916.65     2039.42     82.98 o 
  -8   1  10       75.41       59.61     24.74 o 
  -7   1  10      106.94      153.94     37.03 o 
  -6   1  10     1719.23     1648.40     44.12 o 
  -5   1  10      631.37      552.82     24.42 o 
  -4   1  10       65.77       62.16     18.17 o 
  -3   1  10     3216.76     3705.29     90.29 o 
  -2   1  10      488.02      534.34     25.76 o 
  -1   1  10     4875.21     5521.50    119.67 o 
   0   1  10       70.35       67.82     15.50 o 
   1   1  10       53.73       11.11     15.28 o 
   2   1  10       31.85       68.38     23.02 o 
   3   1  10     1677.29     1467.96     54.76 o 
   4   1  10     2303.99     2263.41     60.04 o 
   5   1  10     1872.38     1943.75     60.55 o 
   6   1  10      114.76      132.60     22.71 o 
   7   1  10       97.18       91.99     39.64 o 
   8   1  10      453.09      397.78     43.47 o 
   9   1  10        9.48       19.58     41.36 o 
  10   1  10       30.86       21.04     39.89 o 
  11   1  10      260.80      231.04     65.36 o 
  12   1  10       22.18      100.28     57.35 o 
 -13   2  10      126.00       99.93     67.50 o 
 -12   2  10       15.92       -0.49     52.20 o 
 -11   2  10       51.03      108.00     71.21 o 
 -10   2  10      467.09      399.87     52.42 o 
  -9   2  10      131.83       97.03     31.28 o 
  -8   2  10      159.72      138.01     28.06 o 
  -7   2  10       15.52       26.55     19.74 o 
  -6   2  10       87.00       79.40     17.17 o 
  -5   2  10       41.98       45.40     17.30 o 
  -4   2  10     2031.95     1971.05     56.73 o 
  -3   2  10     2839.36     2806.43     69.92 o 
  -2   2  10       62.48       84.31     16.82 o 
  -1   2  10      373.70      326.77     34.17 o 
   0   2  10        7.60       17.56     13.92 o 
   1   2  10       96.22       93.69     18.32 o 
   2   2  10       31.71       42.36     15.62 o 
   3   2  10      408.41      408.43     25.91 o 
   4   2  10        7.67       -5.36     20.82 o 
   5   2  10      173.38      195.41     29.17 o 
   6   2  10        3.28        6.66     28.83 o 
   7   2  10      177.13      131.34     32.11 o 
   8   2  10      374.49      294.98     43.38 o 
   9   2  10       59.18      -38.68     41.16 o 
  10   2  10       47.95       23.84     42.68 o 
  11   2  10      310.92      263.84     57.41 o 
  12   2  10        2.45      -58.81    127.44 o 
 -13   3  10        3.07      -66.01     66.01 o 
 -12   3  10        9.16       -4.02     42.40 o 
 -11   3  10      243.78      187.13     66.52 o 
 -10   3  10       17.42       10.57     40.64 o 
  -9   3  10     1127.38     1185.12    170.63 o 
  -8   3  10     5291.40     5921.91    278.30 o 
  -7   3  10     3000.40     3217.85    123.45 o 
  -6   3  10     6527.70     7252.14    145.88 o 
  -5   3  10     1473.72     1427.28     43.60 o 
  -4   3  10     2457.01     2330.84     54.49 o 
  -3   3  10       11.48       19.40     14.11 o 
  -2   3  10      442.31      442.60     31.99 o 
  -1   3  10      453.60      418.12     23.40 o 
   0   3  10     2395.29     2453.11     83.28 o 
   1   3  10     2864.07     2908.06     69.38 o 
   2   3  10     6494.39     6691.86    141.26 o 
   3   3  10     4402.19     4468.07    113.63 o 
   4   3  10     3880.99     4019.72     99.77 o 
   5   3  10     8619.16     9409.24    213.26 o 
   6   3  10      521.06      659.26     86.33 o 
   7   3  10     2449.97     2496.55    108.11 o 
   8   3  10      174.11      138.58     32.45 o 
   9   3  10        8.85      -29.00     39.56 o 
  10   3  10      101.63        3.47     61.87 o 
  11   3  10      485.51      610.15     75.73 o 
  12   3  10      297.98      349.91     64.19 o 
 -13   4  10       53.63       17.30     73.35 o 
 -12   4  10       65.72       68.34     77.62 o 
 -11   4  10      255.47      276.37     60.76 o 
 -10   4  10       16.96       62.08     38.90 o 
  -9   4  10     3602.31     3900.68    137.78 o 
  -8   4  10      285.39      297.95     43.57 o 
  -7   4  10      211.72      213.08     22.14 o 
  -6   4  10     1792.22     1814.84     56.94 o 
  -5   4  10      893.89      862.30     32.55 o 
  -4   4  10     3476.47     3690.79     82.74 o 
  -3   4  10     1222.30     1148.67     34.49 o 
  -2   4  10     4143.90     4346.10     95.19 o 
  -1   4  10     3904.14     3902.86     90.64 o 
   0   4  10     2823.86     2886.45     70.62 o 
   1   4  10     3504.39     3551.64     84.67 o 
   2   4  10      322.82      304.33     23.08 o 
   3   4  10       17.73       20.91     20.16 o 
   4   4  10      336.09      266.72     25.32 o 
   5   4  10      310.31      276.29     34.68 o 
   6   4  10     3370.75     3650.99    101.31 o 
   7   4  10     2998.27     3208.64    116.59 o 
   8   4  10     2202.85     2514.95    116.51 o 
   9   4  10      431.18      318.98     48.63 o 
  10   4  10       27.88       -9.49     66.62 o 
  11   4  10        5.53      -51.59     51.59 o 
  12   4  10        0.67        7.54     74.57 o 
 -12   5  10       34.07       53.20     54.01 o 
 -11   5  10       88.01      -35.69     62.89 o 
 -10   5  10      155.92       25.67     63.06 o 
  -9   5  10      863.38      815.39     54.67 o 
  -8   5  10      950.83      859.40     65.25 o 
  -7   5  10        0.85      -18.07     20.93 o 
  -6   5  10      552.23      509.57     36.72 o 
  -5   5  10      161.87      134.08     29.25 o 
  -4   5  10      408.37      416.04     20.77 o 
  -3   5  10      229.61      269.20     19.54 o 
  -2   5  10      109.71       84.43     18.73 o 
  -1   5  10      421.04      389.82     21.63 o 
   0   5  10     3800.89     4040.48     93.81 o 
   1   5  10      157.24      153.44     18.44 o 
   2   5  10      227.39      203.86     20.24 o 
   3   5  10       90.49       72.06     16.44 o 
   4   5  10      103.79       99.73     19.55 o 
   5   5  10      146.76      147.47     26.02 o 
   6   5  10     1141.27     1134.16     56.56 o 
   7   5  10      313.16      240.28     31.74 o 
   8   5  10       51.24       62.64     32.03 o 
   9   5  10      148.08      123.85     39.89 o 
  10   5  10        4.30      -62.95     79.66 o 
  11   5  10      178.05      196.27     62.70 o 
 -12   6  10      291.40      116.95    127.13 o 
 -11   6  10      588.51      747.52    142.41 o 
 -10   6  10      479.64      508.64     64.95 o 
  -9   6  10      350.98      294.34     48.61 o 
  -8   6  10        1.58       -5.52     37.79 o 
  -7   6  10       11.22       38.65     20.55 o 
  -6   6  10       11.89       19.21     20.72 o 
  -5   6  10       21.19       24.95     16.73 o 
  -4   6  10     2928.84     3111.41     78.50 o 
  -3   6  10     3477.44     3644.64     84.48 o 
  -2   6  10      400.56      410.55     36.22 o 
  -1   6  10     1677.10     1540.41     43.62 o 
   0   6  10      170.28      133.19     16.99 o 
   1   6  10     2615.75     2754.66     64.27 o 
   2   6  10      311.15      249.26     29.73 o 
   3   6  10      454.16      412.15     25.73 o 
   4   6  10       59.42       23.31     18.85 o 
   5   6  10       11.36       35.24     21.86 o 
   6   6  10     1201.60     1479.22     89.15 o 
   7   6  10      115.52      113.10     35.63 o 
   8   6  10       19.19       37.35     44.72 o 
   9   6  10     1674.03     2021.12    118.02 o 
  10   6  10      329.89      269.85     53.03 o 
  11   6  10      344.86      256.91    105.74 o 
 -11   7  10      264.45      216.17     86.39 o 
 -10   7  10       11.64        7.54     68.66 o 
  -9   7  10      371.27      310.00    192.23 o 
  -8   7  10     1205.32     1275.44    129.33 o 
  -7   7  10     1238.35     1233.67     66.08 o 
  -6   7  10      377.12      389.74     37.93 o 
  -5   7  10      108.51      114.79     18.72 o 
  -4   7  10     3338.57     3429.87     93.89 o 
  -3   7  10     1618.87     1662.04     45.97 o 
  -2   7  10      181.48      176.22     21.91 o 
  -1   7  10       43.73       39.61     15.17 o 
   0   7  10      705.42      691.45     45.96 o 
   1   7  10     6990.17     7813.11    148.72 o 
   2   7  10     6630.53     7236.86    153.22 o 
   3   7  10     4246.62     4490.29    144.09 o 
   4   7  10     2994.65     3104.68     91.51 o 
   5   7  10      815.89      751.37     40.74 o 
   6   7  10     1677.63     1667.33     73.65 o 
   7   7  10      266.00      245.43     38.24 o 
   8   7  10      196.86      188.90     92.60 o 
   9   7  10       41.77       14.44     44.82 o 
  10   7  10      143.15       80.48    125.91 o 
 -10   8  10       41.44      -66.21    114.70 o 
  -9   8  10       78.77       23.02     76.40 o 
  -8   8  10       10.99       38.30     96.98 o 
  -7   8  10       10.29       26.91     24.30 o 
  -6   8  10       51.29       38.03     21.66 o 
  -5   8  10      143.96      117.12     21.11 o 
  -4   8  10      162.25      202.43     21.78 o 
  -3   8  10        3.52        4.57     16.47 o 
  -2   8  10     1970.19     1895.89     56.55 o 
  -1   8  10      114.18       90.45     20.37 o 
   0   8  10      751.55      632.96     36.60 o 
   1   8  10      422.49      412.77     26.48 o 
   2   8  10      530.75      511.33     32.90 o 
   3   8  10       19.63       40.27     17.90 o 
   4   8  10        7.53       20.16     19.74 o 
   5   8  10       86.62       67.18     25.81 o 
   6   8  10      106.96      125.24     30.25 o 
   7   8  10      415.90      400.86    116.23 o 
   8   8  10       18.40       22.61    110.83 o 
   9   8  10       85.50      145.67     82.92 o 
 -10   9  10      404.86      418.68    122.45 o 
  -9   9  10      308.70      421.53    130.19 o 
  -8   9  10      392.37      388.33     99.63 o 
  -7   9  10      245.78      289.84     53.91 o 
  -6   9  10     1339.78     1568.37    104.30 o 
  -5   9  10      593.13      602.28     78.56 o 
  -4   9  10       27.41       44.00     24.08 o 
  -3   9  10      838.15      803.08     39.68 o 
  -2   9  10       21.68       15.84     23.77 o 
  -1   9  10      294.58      285.91     28.35 o 
   0   9  10      805.33      750.88     46.72 o 
   1   9  10     1920.93     1990.44     72.37 o 
   2   9  10      668.75      675.30     39.29 o 
   3   9  10      725.14      686.07     41.85 o 
   4   9  10      575.76      521.33     79.46 o 
   5   9  10       14.91       31.72     29.78 o 
   6   9  10        8.97       25.26     65.40 o 
   7   9  10       10.48      -65.20     75.38 o 
   8   9  10      189.60      220.24     87.61 o 
  -8  10  10        0.93      -46.04     71.72 o 
  -7  10  10        8.13       26.30     54.95 o 
  -6  10  10       25.15      -63.72     65.20 o 
  -5  10  10       29.73       26.46     50.09 o 
  -4  10  10       73.33      115.75     44.99 o 
  -3  10  10      629.59      689.73     56.41 o 
  -2  10  10     1439.74     1598.42    197.01 o 
  -1  10  10     2476.32     2642.61     97.12 o 
   0  10  10      701.91      666.37     71.57 o 
   1  10  10     1744.46     1775.15    126.83 o 
   2  10  10      252.04      269.26     32.70 o 
   3  10  10        1.65       -5.80     26.59 o 
   4  10  10        5.07       47.67     80.48 o 
   5  10  10      733.75      620.99    105.13 o 
   6  10  10      203.29      189.68     77.42 o 
   7  10  10      248.06       29.75    111.85 o 
  -7  11  10      110.59      133.01     64.93 o 
  -6  11  10      119.05      207.99     68.16 o 
  -5  11  10     1331.95     1382.04    163.91 o 
  -4  11  10      463.86      498.50     72.84 o 
  -3  11  10       73.12       -4.55     39.20 o 
  -2  11  10      145.13      116.79     78.44 o 
  -1  11  10      269.35      297.42     72.94 o 
   0  11  10      104.72      151.05     78.25 o 
   1  11  10      200.72      189.05     79.09 o 
   2  11  10      387.08      274.44     77.42 o 
   3  11  10      530.10      363.27    102.07 o 
   4  11  10       44.99       79.25     94.13 o 
   5  11  10       39.70      -69.27     98.81 o 
   6  11  10       70.63       39.53    118.37 o 
  -5  12  10        1.79       -4.87     65.76 o 
  -4  12  10      268.59      246.30     65.15 o 
  -3  12  10      164.90       90.08     58.75 o 
  -2  12  10       35.84       -2.57     90.46 o 
  -1  12  10       24.38      -37.90     78.03 o 
   0  12  10       11.81        0.00     88.01 o 
   1  12  10      368.25      393.62    112.87 o 
   2  12  10       66.42      164.82    127.34 o 
   3  12  10        4.88       19.97     96.98 o 
   4  12  10      110.21      134.26     75.59 o 
 -13   1  11        0.99       21.01     56.16 o 
 -12   1  11       13.65      -60.96    169.41 o 
 -11   1  11     1446.98     1314.94    100.59 o 
 -10   1  11      635.06      459.31     71.00 o 
  -9   1  11     1067.96      976.05     67.37 o 
  -8   1  11      813.66      786.67     41.53 o 
  -7   1  11     3170.54     3085.12     91.01 o 
  -6   1  11     1735.78     1740.91     48.07 o 
  -5   1  11     6894.43     7858.66    166.01 o 
  -4   1  11     1332.10     1295.42     47.47 o 
  -3   1  11     4427.90     4872.41    114.53 o 
  -2   1  11      140.01      174.08     40.41 o 
  -1   1  11      339.80      292.55     22.79 o 
   0   1  11     3061.82     3546.10    126.81 o 
   1   1  11    10669.08    11530.05    224.68 o 
   2   1  11     4119.56     4254.76    100.79 o 
   3   1  11     8779.90     9677.46    194.73 o 
   4   1  11     2502.51     2477.35     70.99 o 
   5   1  11     5941.37     6132.08    157.46 o 
   6   1  11     1254.12     1262.58    108.34 o 
   7   1  11     1502.71     1467.33     71.31 o 
   8   1  11       51.97       47.61     35.44 o 
   9   1  11      105.10       17.98     42.44 o 
  10   1  11        2.41       25.24     41.48 o 
  11   1  11      620.02      619.84     81.35 o 
  12   1  11      187.46      223.23     68.85 o 
 -13   2  11      341.67      309.95     89.24 o 
 -12   2  11      467.86      464.67     94.43 o 
 -11   2  11     1016.52     1022.28     93.32 o 
 -10   2  11      243.75      165.36     43.28 o 
  -9   2  11      233.86      193.14     34.46 o 
  -8   2  11      103.96       92.29     30.92 o 
  -7   2  11        1.42       26.52     21.67 o 
  -6   2  11      328.07      328.34     22.34 o 
  -5   2  11     3863.73     4052.68     83.46 o 
  -4   2  11     3675.17     3661.94     89.21 o 
  -3   2  11     9097.93     9628.19    198.31 o 
  -2   2  11    13299.42    14085.41    271.58 o 
  -1   2  11     9579.42    10150.37    204.02 o 
   0   2  11     6427.85     6268.79    136.51 o 
   1   2  11     2506.89     2478.89     77.02 o 
   2   2  11     4964.98     5257.71    117.29 o 
   3   2  11      597.42      659.46     37.26 o 
   4   2  11       36.84       19.81     33.88 o 
   5   2  11      291.15      293.66     36.38 o 
   6   2  11     2629.05     2739.76     82.04 o 
   7   2  11     2686.49     2789.18    136.38 o 
   8   2  11      163.75      166.00     40.22 o 
   9   2  11     1234.46     1492.40     99.24 o 
  10   2  11     1914.18     2058.24    189.58 o 
  11   2  11      488.13      515.74     72.58 o 
  12   2  11      212.33      498.46     95.90 o 
 -13   3  11        1.82       34.32     57.99 o 
 -12   3  11       51.93       -0.94     52.13 o 
 -11   3  11      167.83      156.91     81.09 o 
 -10   3  11       19.18       -7.32     43.14 o 
  -9   3  11        6.02      -34.32     34.32 o 
  -8   3  11       73.97       73.84     30.42 o 
  -7   3  11     2177.18     1979.81     77.41 o 
  -6   3  11      811.01      783.79     33.34 o 
  -5   3  11      266.21      224.70     18.80 o 
  -4   3  11     1186.80     1225.71     37.39 o 
  -3   3  11       59.18       79.60     19.60 o 
  -2   3  11        7.84       -5.10     15.23 o 
  -1   3  11      286.26      259.91     21.66 o 
   0   3  11       57.63       31.07     26.29 o 
   1   3  11      538.33      512.11     38.17 o 
   2   3  11     4287.57     4644.05    107.29 o 
   3   3  11     2521.48     2606.16     69.04 o 
   4   3  11     1101.24     1105.99     44.75 o 
   5   3  11     1093.24     1066.38     45.19 o 
   6   3  11       58.49       75.19     27.60 o 
   7   3  11     1776.95     1766.85    131.81 o 
   8   3  11      213.28       77.58     88.22 o 
   9   3  11       37.00       -8.69     37.20 o 
  10   3  11       24.09      -42.86     42.86 o 
  11   3  11        2.81       85.67     53.42 o 
 -12   4  11      127.66      138.74     60.92 o 
 -11   4  11      653.09      696.29     80.45 o 
 -10   4  11       28.99       23.41     38.96 o 
  -9   4  11      684.70      747.05     66.41 o 
  -8   4  11      430.63      426.92     40.56 o 
  -7   4  11      338.84      313.91     24.67 o 
  -6   4  11      273.64      240.49     33.07 o 
  -5   4  11     2179.50     2224.02     61.69 o 
  -4   4  11      446.22      413.50     22.28 o 
  -3   4  11     3235.10     3308.02     73.93 o 
  -2   4  11       29.45       36.27     18.00 o 
  -1   4  11     1315.98     1198.94     41.84 o 
   0   4  11     2533.92     2467.89     84.90 o 
   1   4  11     1756.84     1708.90     51.98 o 
   2   4  11     1774.76     1792.48     66.28 o 
   3   4  11      106.43      141.51     30.59 o 
   4   4  11      954.75      899.46     41.83 o 
   5   4  11     2736.75     2800.00     97.87 o 
   6   4  11     1112.03     1052.20     54.44 o 
   7   4  11     3477.15     3612.23    170.56 o 
   8   4  11      531.00      509.51     55.18 o 
   9   4  11     1703.72     1591.98    179.09 o 
  10   4  11      217.07      146.10     60.48 o 
  11   4  11        3.48      -16.60     57.80 o 
 -12   5  11        3.85       20.37     83.74 o 
 -11   5  11       37.66       53.26     42.16 o 
 -10   5  11      604.44      683.29     81.21 o 
  -9   5  11     3443.35     3851.02    184.09 o 
  -8   5  11     1184.71     1181.29     83.41 o 
  -7   5  11     1074.81     1157.16     47.35 o 
  -6   5  11     3507.30     3788.32     97.73 o 
  -5   5  11    13180.60    14877.81    284.93 o 
  -4   5  11      261.19      287.00     23.45 o 
  -3   5  11      450.62      357.32     21.65 o 
  -2   5  11        3.25      -14.42     14.42 o 
  -1   5  11      150.92      135.31     19.84 o 
   0   5  11      117.29       79.01     22.77 o 
   1   5  11     4020.89     3931.51    100.86 o 
   2   5  11     1899.13     1847.62     59.70 o 
   3   5  11     3489.02     3626.48     95.36 o 
   4   5  11     5135.90     5710.27    137.57 o 
   5   5  11     3707.81     3824.39    132.78 o 
   6   5  11       25.37       -7.75     43.17 o 
   7   5  11      244.22      257.88     57.15 o 
   8   5  11      154.17      107.14     41.77 o 
   9   5  11       51.17       13.82     45.91 o 
  10   5  11       86.82      111.87     48.81 o 
  11   5  11      241.09      257.24     61.79 o 
 -11   6  11       86.77       68.46     81.29 o 
 -10   6  11      389.65      368.16    114.30 o 
  -9   6  11      286.05      319.79     91.38 o 
  -8   6  11       80.38       93.84     25.70 o 
  -7   6  11      236.82      239.12     28.01 o 
  -6   6  11       52.34       47.30     23.67 o 
  -5   6  11        8.41        6.55     18.58 o 
  -4   6  11     3832.80     3989.83     85.38 o 
  -3   6  11      870.49      715.61     34.63 o 
  -2   6  11     2396.11     2324.61     62.24 o 
  -1   6  11     5276.13     5415.85    115.64 o 
   0   6  11     5939.47     6351.90    134.95 o 
   1   6  11      343.69      314.46     38.38 o 
   2   6  11      180.18      147.03     21.28 o 
   3   6  11       13.91       23.58     19.86 o 
   4   6  11      132.97       94.03     34.73 o 
   5   6  11        2.54        5.38     20.91 o 
   6   6  11      413.70      433.61     60.73 o 
   7   6  11      169.55       93.78     48.19 o 
   8   6  11     1627.59     1642.16    104.08 o 
   9   6  11      238.44      278.98     51.14 o 
  10   6  11      954.94     1224.31    101.03 o 
 -11   7  11       19.40      137.12    116.74 o 
 -10   7  11       10.36       40.54     76.20 o 
  -9   7  11      124.38       89.03     76.20 o 
  -8   7  11      620.28      593.98     65.67 o 
  -7   7  11       85.78       90.01     26.69 o 
  -6   7  11      799.82      772.46     47.55 o 
  -5   7  11      178.07      135.66     22.34 o 
  -4   7  11      580.56      547.27     31.74 o 
  -3   7  11     1680.61     1657.88     49.06 o 
  -2   7  11       61.68       57.64     17.26 o 
  -1   7  11       17.20       11.25     18.93 o 
   0   7  11      456.33      410.79     25.37 o 
   1   7  11       27.62        3.10     17.22 o 
   2   7  11       81.03       89.77     18.35 o 
   3   7  11        4.97       -5.03     32.14 o 
   4   7  11       14.28       -1.03     43.17 o 
   5   7  11      658.11      612.22     43.70 o 
   6   7  11      121.91      105.94     40.95 o 
   7   7  11      413.62      318.65     58.78 o 
   8   7  11      477.82      434.42     60.34 o 
   9   7  11       89.32       35.25     88.42 o 
  10   7  11       35.27       65.40    135.89 o 
 -10   8  11      277.81      106.76     89.03 o 
  -9   8  11       25.08      -40.75    104.31 o 
  -8   8  11      244.15      310.50     81.50 o 
  -7   8  11      124.52       71.50     26.04 o 
  -6   8  11      137.21      133.01     27.80 o 
  -5   8  11      156.70      158.41     21.06 o 
  -4   8  11     2070.76     1982.58     70.49 o 
  -3   8  11     3450.55     3673.06     92.21 o 
  -2   8  11     2770.79     2903.55     94.11 o 
  -1   8  11     4163.67     4145.87    134.71 o 
   0   8  11      686.95      651.63     81.55 o 
   1   8  11      310.60      312.48     27.49 o 
   2   8  11      370.50      362.55     29.47 o 
   3   8  11        3.88       43.06     45.25 o 
   4   8  11        6.40       17.02     18.45 o 
   5   8  11     1690.78     1713.09     94.94 o 
   6   8  11      488.55      479.02    113.38 o 
   7   8  11     1074.53     1147.33    182.14 o 
   8   8  11     1054.03      887.08    156.27 o 
   9   8  11      292.14      379.36    103.09 o 
  -9   9  11      603.78      748.94    119.80 o 
  -8   9  11      414.17      445.78    106.96 o 
  -7   9  11      962.40      872.48    115.62 o 
  -6   9  11     2678.77     3015.60    164.78 o 
  -5   9  11     2302.91     2468.30    100.30 o 
  -4   9  11     1064.68     1093.26     50.97 o 
  -3   9  11      165.10      127.86     24.23 o 
  -2   9  11       47.49       41.96     28.30 o 
  -1   9  11      632.24      619.60     57.87 o 
   0   9  11     2118.59     2105.19    106.16 o 
   1   9  11      346.81      333.37     38.15 o 
   2   9  11      696.32      726.57     47.82 o 
   3   9  11     1726.06     1782.28    110.02 o 
   4   9  11      643.46      652.04     54.21 o 
   5   9  11      501.10      595.69     60.92 o 
   6   9  11      235.34      274.64     85.77 o 
   7   9  11      143.51       92.90     85.37 o 
   8   9  11      223.54      182.75     92.50 o 
  -8  10  11        4.91      -58.68     84.14 o 
  -7  10  11       67.64       87.57     52.98 o 
  -6  10  11      174.51      126.86     48.41 o 
  -5  10  11        0.53       64.94     57.81 o 
  -4  10  11        6.45       63.10     50.53 o 
  -3  10  11        5.61       21.46     23.56 o 
  -2  10  11        2.78       -7.20     28.58 o 
  -1  10  11      286.75      214.84     35.41 o 
   0  10  11      554.50      427.22    100.85 o 
   1  10  11      142.14      128.65     36.51 o 
   2  10  11        1.64       34.47     29.80 o 
   3  10  11       42.28       28.60     35.35 o 
   4  10  11      166.44       80.48     88.01 o 
   5  10  11       55.75       45.03     67.64 o 
   6  10  11       16.72      -69.88     69.88 o 
   7  10  11      113.63       92.09    126.93 o 
  -7  11  11      433.18      347.58     92.09 o 
  -6  11  11      531.24      346.77     69.14 o 
  -5  11  11       11.48       49.43     73.55 o 
  -4  11  11      162.94       85.74     57.43 o 
  -3  11  11      254.65      221.38     60.92 o 
  -2  11  11      355.36      475.87    179.09 o 
  -1  11  11       11.84       12.66     46.05 o 
   0  11  11     1250.67     1403.86     96.26 o 
   1  11  11      363.75      245.45     51.33 o 
   2  11  11      664.70      567.41     90.05 o 
   3  11  11      162.35      181.73     72.33 o 
   4  11  11      237.80      290.33     71.92 o 
   5  11  11      851.90      880.35    111.44 o 
  -4  12  11     1079.63     1151.10    161.16 o 
  -3  12  11      883.25     1015.06    147.71 o 
  -2  12  11      935.53     1008.53    253.65 o 
  -1  12  11      529.12      376.92    110.63 o 
   0  12  11      782.45      598.99    165.44 o 
   1  12  11      302.09      372.03    114.91 o 
   2  12  11       38.77      116.74    111.85 o 
   3  12  11        3.49      -66.01     66.01 o 
 -13   0  12      594.78      744.05    154.03 o 
 -12   0  12      141.45      187.44     82.11 o 
 -11   0  12      695.04      686.39    107.98 o 
 -10   0  12     4273.06     4916.82    347.78 o 
  -9   0  12      741.78      745.07    103.09 o 
  -8   0  12     1256.65     1233.84    118.78 o 
  -7   0  12       15.74       50.85     74.57 o 
  -6   0  12      580.97      555.86     30.84 o 
  -5   0  12      601.92      581.88    115.62 o 
  -4   0  12      610.00      520.29     41.56 o 
  -3   0  12     7729.71     8505.03    247.90 o 
  -2   0  12     6225.21     6601.55    348.49 o 
  -1   0  12     9444.18    10343.75    298.77 o 
   0   0  12    12020.90    12730.56    358.50 o 
   1   0  12      238.76      224.87     36.07 o 
   2   0  12     2774.30     2759.10    145.47 o 
   3   0  12       70.17       80.62     29.53 o 
   4   0  12     1882.97     1906.75     84.79 o 
   5   0  12       10.01        5.85     35.40 o 
   6   0  12      283.00      249.38     44.42 o 
   7   0  12      148.77      137.73     70.09 o 
   8   0  12      683.27      840.01    105.33 o 
   9   0  12       36.33       45.23     82.72 o 
  10   0  12     1592.28     1800.44    173.18 o 
  11   0  12      247.09      325.78     90.26 o 
  12   0  12      450.09      673.97    125.30 o 
 -13   1  12       60.61      101.18    167.57 o 
 -12   1  12       12.86       60.00     81.90 o 
 -11   1  12        0.60       60.94     54.86 o 
 -10   1  12        0.66      -21.62     51.43 o 
  -9   1  12      214.51      171.56     48.39 o 
  -8   1  12      491.17      494.30     45.64 o 
  -7   1  12      416.52      453.54     35.80 o 
  -6   1  12      188.07      213.73     20.97 o 
  -5   1  12     5757.01     5974.99    139.03 o 
  -4   1  12      316.12      238.20     28.08 o 
  -3   1  12      132.37      102.44     22.35 o 
  -2   1  12     1046.64     1035.45     38.66 o 
  -1   1  12       42.50       24.11     17.74 o 
   0   1  12       18.28       41.39     19.28 o 
   1   1  12     3897.50     4143.48     96.92 o 
   2   1  12     1936.29     1838.94     58.46 o 
   3   1  12      942.91      809.57     60.61 o 
   4   1  12     3043.81     3054.40     81.87 o 
   5   1  12      218.87      177.10     28.85 o 
   6   1  12       29.04       -6.13     44.29 o 
   7   1  12      344.12      372.69     47.70 o 
   8   1  12       97.86        2.69     34.53 o 
   9   1  12       17.22        0.43     43.16 o 
  10   1  12      260.23      282.73    117.66 o 
  11   1  12      148.63      195.88     69.31 o 
 -13   2  12       12.43       60.44     86.49 o 
 -12   2  12       30.69      -30.69     63.97 o 
 -11   2  12       17.75        8.70     45.75 o 
 -10   2  12      492.31      595.19    134.77 o 
  -9   2  12      172.18      149.04     41.44 o 
  -8   2  12      223.71      165.94     36.47 o 
  -7   2  12       44.35       18.89     16.45 o 
  -6   2  12      811.72      800.89     32.24 o 
  -5   2  12      143.60       95.92     22.27 o 
  -4   2  12     1651.18     1653.83     93.22 o 
  -3   2  12       79.22       97.77     32.02 o 
  -2   2  12      360.49      303.53     40.99 o 
  -1   2  12     3782.19     4133.28     96.50 o 
   0   2  12     1104.49     1127.71     41.34 o 
   1   2  12      222.70      282.04     31.38 o 
   2   2  12        3.43       21.71     22.52 o 
   3   2  12      503.79      457.67     35.16 o 
   4   2  12      876.01      860.95     41.72 o 
   5   2  12     1290.44     1301.56     54.61 o 
   6   2  12      375.91      390.38     38.26 o 
   7   2  12      286.90      307.36     54.97 o 
   8   2  12       15.96      -35.48     35.48 o 
   9   2  12        8.70      -49.61     49.61 o 
  10   2  12      158.33       93.32     50.99 o 
  11   2  12        7.30      -13.97     66.54 o 
 -12   3  12       29.20      -14.92     47.89 o 
 -11   3  12       10.49       15.50     80.58 o 
 -10   3  12        6.60      -40.28     40.28 o 
  -9   3  12      241.15      259.93     55.42 o 
  -8   3  12     1646.14     1725.44     79.58 o 
  -7   3  12     2441.02     2664.27     85.72 o 
  -6   3  12     3785.91     4139.00     98.13 o 
  -5   3  12     4242.30     4338.91     98.82 o 
  -4   3  12       58.45       90.66     22.14 o 
  -3   3  12     2573.65     2573.28     75.06 o 
  -2   3  12     2327.52     2376.08     67.45 o 
  -1   3  12      255.27      237.35     32.82 o 
   0   3  12      802.85      726.96     33.66 o 
   1   3  12     1546.38     1590.90     51.06 o 
   2   3  12     7141.66     7576.77    168.99 o 
   3   3  12     3216.12     3184.26     84.32 o 
   4   3  12     4142.88     4367.56    110.95 o 
   5   3  12     1148.48     1083.61     48.25 o 
   6   3  12      347.74      284.78     43.90 o 
   7   3  12     4814.12     5179.68    165.90 o 
   8   3  12       64.16       21.49     59.90 o 
   9   3  12        5.26        0.67     71.61 o 
  10   3  12      134.95      180.86    124.89 o 
  11   3  12      117.16       72.58     56.39 o 
 -12   4  12      460.52      623.04     80.02 o 
 -11   4  12      818.08      652.68     90.66 o 
 -10   4  12     1928.16     2268.56    143.05 o 
  -9   4  12      281.12      300.64     46.22 o 
  -8   4  12        6.86       38.86     23.34 o 
  -7   4  12      202.86      191.44     29.35 o 
  -6   4  12     1175.35     1163.51     47.58 o 
  -5   4  12      170.10      173.44     15.85 o 
  -4   4  12       41.18       46.96     14.29 o 
  -3   4  12     2817.31     2912.23     87.19 o 
  -2   4  12     4776.61     5120.77    113.67 o 
  -1   4  12     2708.98     2681.00     79.93 o 
   0   4  12     1593.91     1478.76     68.22 o 
   1   4  12       47.67       55.58     21.50 o 
   2   4  12     1870.49     1760.82     56.58 o 
   3   4  12      451.67      377.78     31.24 o 
   4   4  12     1377.08     1506.49     64.43 o 
   5   4  12      244.99      255.12     35.01 o 
   6   4  12     1447.29     1306.63    151.33 o 
   7   4  12      181.39      107.42     37.29 o 
   8   4  12      185.67      143.86     41.39 o 
   9   4  12       34.08       37.38     47.79 o 
  10   4  12       91.07      216.94    141.70 o 
  11   4  12       91.53       68.24     57.26 o 
 -12   5  12        2.06       15.28     83.53 o 
 -11   5  12       59.53       37.77     46.18 o 
 -10   5  12       69.41       41.77     43.20 o 
  -9   5  12       30.66        8.09     55.11 o 
  -8   5  12      111.57      179.40     35.22 o 
  -7   5  12       52.82       45.52     21.40 o 
  -6   5  12      328.08      290.68     28.04 o 
  -5   5  12     1547.30     1538.13     85.42 o 
  -4   5  12      378.19      370.28     24.59 o 
  -3   5  12       39.94       39.10     15.50 o 
  -2   5  12       63.18       23.27     18.41 o 
  -1   5  12     2170.21     2197.70     66.27 o 
   0   5  12      590.69      532.42     45.05 o 
   1   5  12      172.35      158.20     21.78 o 
   2   5  12     1788.55     1734.53     58.17 o 
   3   5  12       99.03      119.03     30.19 o 
   4   5  12      471.86      443.11     34.23 o 
   5   5  12       43.69       83.85     29.86 o 
   6   5  12     1606.03     1430.73     75.94 o 
   7   5  12      430.76      357.03     53.39 o 
   8   5  12       79.22      -24.49     45.01 o 
   9   5  12        0.98       28.21     42.72 o 
  10   5  12      327.80      245.09     74.05 o 
 -11   6  12      183.71      121.63     93.72 o 
 -10   6  12      952.12      949.51     91.34 o 
  -9   6  12       56.96      107.50     53.07 o 
  -8   6  12      713.85      741.41     61.27 o 
  -7   6  12      231.15      280.30     38.98 o 
  -6   6  12      709.24      769.68     43.03 o 
  -5   6  12      629.59      525.27     35.73 o 
  -4   6  12      847.23      790.38     34.02 o 
  -3   6  12      628.90      689.97     32.91 o 
  -2   6  12      285.64      267.45     22.62 o 
  -1   6  12     3253.14     3636.49     86.28 o 
   0   6  12     7287.53     7785.11    164.18 o 
   1   6  12     1197.60     1150.56     47.62 o 
   2   6  12     1507.29     1583.21     58.35 o 
   3   6  12      252.77      216.45     27.63 o 
   4   6  12      688.37      682.17     52.89 o 
   5   6  12     1600.05     1664.24    122.81 o 
   6   6  12       68.03       26.59     35.43 o 
   7   6  12      803.43     1041.28    244.18 o 
   8   6  12      396.86      475.11    119.29 o 
   9   6  12      818.82      828.29     79.49 o 
  10   6  12      770.90      846.64     90.55 o 
 -10   7  12      161.34      194.98     91.27 o 
  -9   7  12       59.29      147.10     73.55 o 
  -8   7  12      387.02      471.76     82.72 o 
  -7   7  12     1959.17     2090.53     94.45 o 
  -6   7  12     2257.55     2489.30     82.04 o 
  -5   7  12       65.68       48.12     20.64 o 
  -4   7  12       24.12        3.40     16.70 o 
  -3   7  12     1156.11     1127.64     49.65 o 
  -2   7  12      974.16      926.53     39.30 o 
  -1   7  12       41.69       11.36     19.65 o 
   0   7  12     1924.54     1895.86     57.22 o 
   1   7  12      286.48      351.51     28.79 o 
   2   7  12     1524.25     1585.25     71.38 o 
   3   7  12     2037.31     2021.14    187.99 o 
   4   7  12      182.50      188.28     31.80 o 
   5   7  12     2229.34     2367.09    130.03 o 
   6   7  12     1840.64     1785.08    107.05 o 
   7   7  12      778.72      792.20     83.23 o 
   8   7  12      274.22      276.24     49.01 o 
   9   7  12        0.37      -40.34     78.24 o 
 -10   8  12       64.00       98.81     93.72 o 
  -9   8  12       14.48      -63.36     83.74 o 
  -8   8  12        0.78       25.94     44.93 o 
  -7   8  12       36.06       30.03     44.83 o 
  -6   8  12      142.93       78.04     32.74 o 
  -5   8  12      327.89      296.49     38.63 o 
  -4   8  12       59.76       74.58     23.14 o 
  -3   8  12        2.98      -10.09     18.25 o 
  -2   8  12     1713.73     1738.42     60.85 o 
  -1   8  12      412.79      332.74     30.51 o 
   0   8  12      946.82      836.60     44.35 o 
   1   8  12      468.79      414.77     33.09 o 
   2   8  12       58.13       40.57     20.88 o 
   3   8  12      648.20      531.00     39.63 o 
   4   8  12      111.86      107.84     37.44 o 
   5   8  12      601.06      527.79     55.46 o 
   6   8  12      377.42      333.73     76.71 o 
   7   8  12      632.58      586.43     68.86 o 
   8   8  12      111.27      148.73     85.77 o 
   9   8  12      125.55       50.32    140.78 o 
  -9   9  12      176.51      205.78    101.67 o 
  -8   9  12      439.19      315.83     86.65 o 
  -7   9  12      154.59      147.20     57.22 o 
  -6   9  12       13.51       54.00     49.51 o 
  -5   9  12       64.67        7.14     32.84 o 
  -4   9  12      724.37      768.27     57.89 o 
  -3   9  12      230.54      227.35     26.89 o 
  -2   9  12      116.67       76.51     25.32 o 
  -1   9  12       88.45       75.30     50.73 o 
   0   9  12      442.68      350.53     40.76 o 
   1   9  12      102.67      187.90     70.19 o 
   2   9  12      450.61      475.40     50.12 o 
   3   9  12      199.61      223.20     37.69 o 
   4   9  12     1311.75     1377.07    112.46 o 
   5   9  12      657.18      674.09     68.81 o 
   6   9  12       58.31       58.07     70.70 o 
   7   9  12        5.77      -25.06     82.92 o 
   8   9  12        1.24      -37.49    130.19 o 
  -8  10  12      656.33      621.35     83.40 o 
  -7  10  12       75.76       15.88     59.47 o 
  -6  10  12       80.16       -3.78     79.66 o 
  -5  10  12      862.32      845.29     90.90 o 
  -4  10  12      733.60      789.69    128.76 o 
  -3  10  12      646.88      737.01    124.69 o 
  -2  10  12      468.80      596.75     48.13 o 
  -1  10  12      863.17      929.76     74.70 o 
   0  10  12     2406.16     2817.87    164.72 o 
   1  10  12     1952.77     2488.24    340.45 o 
   2  10  12     1618.88     1581.22    212.80 o 
   3  10  12        8.96       16.32     42.99 o 
   4  10  12        0.16      168.70     72.94 o 
   5  10  12       20.31       65.20     82.72 o 
   6  10  12      104.12      -37.49     72.33 o 
  -6  11  12       96.30       76.72    136.91 o 
  -5  11  12       27.99       21.28     62.21 o 
  -4  11  12       65.21      123.39     74.47 o 
  -3  11  12      225.21      266.99     69.02 o 
  -2  11  12       68.65      100.49    102.17 o 
  -1  11  12      132.11      107.44     53.03 o 
   0  11  12      335.11      278.44     77.39 o 
   1  11  12       30.48       20.17     70.29 o 
   2  11  12      102.52      172.77     85.16 o 
   3  11  12        6.09       49.92     74.77 o 
   4  11  12      241.23      156.47     79.46 o 
   5  11  12      669.79      598.58    116.33 o 
  -3  12  12       60.52      209.45     55.50 o 
  -2  12  12        5.00       70.29     95.55 o 
  -1  12  12       17.80       70.09    137.93 o 
   0  12  12       59.66      134.87     89.85 o 
 -12   1  13      160.57      151.92     60.65 o 
 -11   1  13        7.05      -49.40     49.40 o 
 -10   1  13      115.25      166.03     61.02 o 
  -9   1  13        2.17       14.33     58.07 o 
  -8   1  13      757.38      808.78    130.60 o 
  -7   1  13     3043.88     3345.78     98.63 o 
  -6   1  13     1167.12     1165.79     52.52 o 
  -5   1  13     1478.63     1538.99     55.60 o 
  -4   1  13       74.22       46.32     22.19 o 
  -3   1  13     2945.95     2793.88     76.54 o 
  -2   1  13      138.33      125.78     22.83 o 
  -1   1  13      942.31      951.51     85.31 o 
   0   1  13      867.50      884.03     41.61 o 
   1   1  13      204.09      170.58     23.37 o 
   2   1  13       34.01       24.87     18.96 o 
   3   1  13     1319.11     1221.15     69.91 o 
   4   1  13     3340.49     3324.17     93.37 o 
   5   1  13     6274.15     6473.44    203.28 o 
   6   1  13      741.22      655.63     50.54 o 
   7   1  13      385.62      554.68    112.46 o 
   8   1  13      803.35      731.34    183.87 o 
   9   1  13       12.66      -29.11     42.44 o 
  10   1  13        4.23       20.34     53.13 o 
  11   1  13       34.33      109.11     57.52 o 
 -12   2  13      679.20      754.58    197.32 o 
 -11   2  13      722.36      660.21     74.74 o 
 -10   2  13     1059.34     1158.58     99.15 o 
  -9   2  13      181.15      236.96     47.25 o 
  -8   2  13      405.10      477.11     61.12 o 
  -7   2  13     2635.96     2700.79     85.66 o 
  -6   2  13      508.15      465.75     27.89 o 
  -5   2  13     4547.71     4815.56    128.13 o 
  -4   2  13      406.99      373.48     30.07 o 
  -3   2  13     1557.86     1597.66     53.42 o 
  -2   2  13      201.52      226.76     25.77 o 
  -1   2  13      956.73      857.40     36.56 o 
   0   2  13      887.52      833.92     35.45 o 
   1   2  13     2880.24     2862.28     83.13 o 
   2   2  13     1039.70      939.46     41.01 o 
   3   2  13     4015.76     3976.82    113.39 o 
   4   2  13      443.70      445.95     37.82 o 
   5   2  13     1015.01      991.85     78.74 o 
   6   2  13      253.17      264.10     41.43 o 
   7   2  13      759.98      875.79     76.20 o 
   8   2  13      743.80      809.73     67.30 o 
   9   2  13     1947.20     1948.55    148.32 o 
  10   2  13      730.06      911.61     90.15 o 
  11   2  13      105.83      122.07     68.81 o 
 -12   3  13        4.61      -19.42     65.15 o 
 -11   3  13       58.57       80.04     59.90 o 
 -10   3  13      205.72      253.49     59.66 o 
  -9   3  13       17.19        4.30     40.55 o 
  -8   3  13      397.04      424.98     58.27 o 
  -7   3  13        2.49      -23.70     23.70 o 
  -6   3  13     2106.17     2126.04     69.81 o 
  -5   3  13        3.91       -9.95     12.15 o 
  -4   3  13     1293.38     1195.66     47.59 o 
  -3   3  13      700.48      668.05     39.19 o 
  -2   3  13      369.96      336.30     26.60 o 
  -1   3  13      415.65      397.31     28.80 o 
   0   3  13      197.83      223.43     25.90 o 
   1   3  13      600.01      595.82     34.82 o 
   2   3  13      101.65      116.19     27.57 o 
   3   3  13      149.96      103.43     24.13 o 
   4   3  13      203.85      130.41     47.14 o 
   5   3  13     1899.36     1777.33     71.81 o 
   6   3  13        3.56        3.10     31.71 o 
   7   3  13       21.83      -31.69     52.23 o 
   8   3  13       10.77      -26.72     70.49 o 
   9   3  13      160.99       92.14     56.58 o 
  10   3  13       65.61       27.13     55.24 o 
  11   3  13       54.64      197.68    129.58 o 
 -12   4  13      335.71      288.56     89.14 o 
 -11   4  13      222.07      247.32     66.20 o 
 -10   4  13      182.35      207.55     61.33 o 
  -9   4  13      380.20      367.59     51.39 o 
  -8   4  13       36.42       39.17     23.19 o 
  -7   4  13      385.35      334.83     41.90 o 
  -6   4  13      467.55      457.53     35.73 o 
  -5   4  13      628.38      646.66     31.36 o 
  -4   4  13     2435.64     2429.32     66.76 o 
  -3   4  13     6869.14     7152.02    245.34 o 
  -2   4  13     1168.29     1029.59     56.49 o 
  -1   4  13       91.61       76.93     24.03 o 
   0   4  13      962.03      868.80     42.21 o 
   1   4  13      299.89      301.29     28.09 o 
   2   4  13      877.84      895.64     48.90 o 
   3   4  13       98.47      123.17     26.96 o 
   4   4  13      692.14      535.38     62.58 o 
   5   4  13     5221.68     5748.05    167.14 o 
   6   4  13      132.98      150.55     98.20 o 
   7   4  13      292.62      326.92     57.55 o 
   8   4  13        4.80       20.87     41.43 o 
   9   4  13      427.09      371.49     76.71 o 
  10   4  13       55.40       45.08     95.76 o 
 -11   5  13        7.69     -118.98    118.98 o 
 -10   5  13      187.84      115.19     56.10 o 
  -9   5  13       41.77       79.32     62.96 o 
  -8   5  13      165.67      249.35     45.01 o 
  -7   5  13      874.73      971.71     51.21 o 
  -6   5  13      187.11      221.45     25.99 o 
  -5   5  13     1002.48     1086.52     80.25 o 
  -4   5  13     1796.57     1882.33     72.14 o 
  -3   5  13     4968.31     5095.48    116.88 o 
  -2   5  13     1347.14     1201.51     60.99 o 
  -1   5  13       97.54       65.71     19.77 o 
   0   5  13      451.24      445.41     44.49 o 
   1   5  13      476.59      503.30     87.98 o 
   2   5  13     1184.67     1142.28     49.72 o 
   3   5  13      576.28      528.76     68.56 o 
   4   5  13     2845.30     3017.23    114.03 o 
   5   5  13     2131.32     2367.70    135.38 o 
   6   5  13      746.64      888.43     67.85 o 
   7   5  13     1497.95     1570.21    175.62 o 
   8   5  13        9.44      -58.25     58.25 o 
   9   5  13       84.71       44.36     44.02 o 
  10   5  13       25.62      177.49     66.00 o 
 -11   6  13       61.28        0.00    101.05 o 
 -10   6  13       19.13      -18.39     42.62 o 
  -9   6  13      106.07       -5.41    143.94 o 
  -8   6  13     1857.50     2029.37     93.72 o 
  -7   6  13      327.56      350.46     43.68 o 
  -6   6  13     1732.21     1729.23     78.22 o 
  -5   6  13        7.07       44.80     24.13 o 
  -4   6  13      740.05      660.54     39.22 o 
  -3   6  13      387.93      342.38     47.73 o 
  -2   6  13      411.09      314.16     45.01 o 
  -1   6  13       18.57       31.89     20.19 o 
   0   6  13      173.90      160.75     31.14 o 
   1   6  13     2405.40     2412.72     79.91 o 
   2   6  13     2591.85     2575.15     83.29 o 
   3   6  13       33.85       52.69     26.96 o 
   4   6  13      152.40      112.39     41.80 o 
   5   6  13      149.16      137.48     46.66 o 
   6   6  13       42.05       12.41     41.87 o 
   7   6  13       13.66      -25.98     45.82 o 
   8   6  13      397.25      390.27     64.57 o 
   9   6  13      161.10      112.52     45.34 o 
 -10   7  13      591.07      462.49    111.24 o 
  -9   7  13        2.68      101.05    116.33 o 
  -8   7  13        5.20       20.51     40.56 o 
  -7   7  13       29.23       18.44     38.97 o 
  -6   7  13       42.43       20.28     49.49 o 
  -5   7  13     2700.33     2635.77    108.42 o 
  -4   7  13      773.59      726.27     36.04 o 
  -3   7  13     1286.09     1249.55     79.07 o 
  -2   7  13       92.94       90.08     21.07 o 
  -1   7  13      595.21      556.48     61.39 o 
   0   7  13        0.02        5.70     25.37 o 
   1   7  13       58.18       26.57     21.08 o 
   2   7  13       13.13      -11.47     23.68 o 
   3   7  13      356.99      306.90     34.64 o 
   4   7  13      247.89      279.39     93.21 o 
   5   7  13     1612.93     1793.88    105.00 o 
   6   7  13      109.61       77.68     52.97 o 
   7   7  13      921.86      899.07     84.96 o 
   8   7  13      489.68      496.44     87.91 o 
   9   7  13      338.07      290.53    101.05 o 
  -9   8  13      562.12      834.51    118.98 o 
  -8   8  13      281.67      288.41     57.95 o 
  -7   8  13       16.15       47.90     48.30 o 
  -6   8  13       77.36       64.22     36.63 o 
  -5   8  13      419.00      404.63     54.84 o 
  -4   8  13      151.10      105.00     31.90 o 
  -3   8  13     1267.81     1347.54    107.17 o 
  -2   8  13     2653.58     2760.08     99.66 o 
  -1   8  13     2576.19     2786.96     90.72 o 
   0   8  13      313.01      302.20     31.00 o 
   1   8  13       50.22        3.49     37.51 o 
   2   8  13      354.48      355.88     62.96 o 
   3   8  13       62.19      130.27     38.51 o 
   4   8  13       99.92      107.33     36.90 o 
   5   8  13      232.68      146.96     60.92 o 
   6   8  13       26.16       49.30     47.79 o 
   7   8  13      378.98      202.52     96.16 o 
   8   8  13      213.65      204.15     88.22 o 
  -8   9  13       29.93       76.81    104.93 o 
  -7   9  13      130.95      121.13     72.38 o 
  -6   9  13      361.17      424.98     71.85 o 
  -5   9  13      965.19      992.28    198.24 o 
  -4   9  13     1675.67     1715.49     90.86 o 
  -3   9  13      695.85      767.12     60.71 o 
  -2   9  13     1323.98     1290.24     95.75 o 
  -1   9  13      759.13      764.72    136.71 o 
   0   9  13      251.71      263.05     54.60 o 
   1   9  13        2.13       20.50     33.71 o 
   2   9  13      485.23      512.02     75.99 o 
   3   9  13       99.60      116.36     34.46 o 
   4   9  13     3399.84     4119.74    281.97 o 
   5   9  13       64.53       70.90    103.91 o 
   6   9  13      301.85      143.84     85.77 o 
   7   9  13      492.54      432.13    115.52 o 
  -7  10  13       18.80       56.42     72.27 o 
  -6  10  13       13.61       40.09     64.29 o 
  -5  10  13      667.46      627.45     82.82 o 
  -4  10  13       25.10      -49.60     65.46 o 
  -3  10  13        0.32      -47.15     47.15 o 
  -2  10  13        0.74      -40.34     40.34 o 
  -1  10  13      266.45      323.19     70.22 o 
   0  10  13        5.37       11.80     78.95 o 
   1  10  13       48.30      -42.21     47.17 o 
   2  10  13       68.79      108.19     50.02 o 
   3  10  13      614.06      490.60     91.07 o 
   4  10  13       69.58        2.44     68.05 o 
   5  10  13       10.02        7.54     67.64 o 
   6  10  13       92.40       77.42    122.45 o 
  -5  11  13     1202.24     1507.80    120.99 o 
  -4  11  13      248.94      452.86     93.41 o 
  -3  11  13      588.16      733.38    118.88 o 
  -2  11  13        6.81       63.45     58.79 o 
  -1  11  13       30.07       25.14     55.65 o 
   0  11  13       32.39       28.68     37.59 o 
   1  11  13      117.35       83.13     65.40 o 
   2  11  13      358.20      463.71    107.78 o 
   3  11  13      969.25      858.55    134.87 o 
   4  11  13      723.65      894.62    129.37 o 
 -12   0  14        5.53      -56.44     74.57 o 
 -11   0  14      115.53       90.05     92.70 o 
 -10   0  14       20.58      164.82     72.12 o 
  -9   0  14     1719.49     1811.03    159.93 o 
  -8   0  14     1434.15     1276.01    116.33 o 
  -7   0  14     2540.49     2660.62    168.08 o 
  -6   0  14     7858.73     8625.04    289.22 o 
  -5   0  14     1324.00     1442.31     78.45 o 
  -4   0  14     1085.75     1223.10     71.53 o 
  -3   0  14      193.71       97.99     35.63 o 
  -2   0  14     7786.91     8157.82    251.37 o 
  -1   0  14       38.89       80.88     65.20 o 
   0   0  14     2944.21     3118.70    120.18 o 
   1   0  14     3899.17     3836.02    140.85 o 
   2   0  14     4086.58     4243.93    147.56 o 
   3   0  14    10543.83    11406.82    351.65 o 
   4   0  14     4470.98     4142.75    285.23 o 
   5   0  14     1376.01     1465.29    117.56 o 
   6   0  14      344.10      290.33     62.55 o 
   7   0  14      188.37      177.86     65.20 o 
   8   0  14      407.00      441.09     82.72 o 
   9   0  14      674.30      641.98    110.43 o 
  10   0  14      411.48      867.52    143.02 o 
  11   0  14      615.68      639.13    117.76 o 
 -12   1  14      463.27      288.28    127.13 o 
 -11   1  14      141.11      117.66     55.43 o 
 -10   1  14      340.63      396.62     65.48 o 
  -9   1  14       21.90       26.48     45.63 o 
  -8   1  14      313.79      270.94     46.32 o 
  -7   1  14      400.18      352.01     30.00 o 
  -6   1  14       13.42       38.17     29.23 o 
  -5   1  14       59.15       56.42     26.01 o 
  -4   1  14     1953.08     1920.44     66.58 o 
  -3   1  14      656.90      682.07     36.64 o 
  -2   1  14     2201.38     2147.96     68.20 o 
  -1   1  14      356.58      354.14     30.90 o 
   0   1  14      632.81      698.79     35.12 o 
   1   1  14       94.64       98.80     23.76 o 
   2   1  14       18.57       22.35     24.32 o 
   3   1  14      106.44      111.86     25.09 o 
   4   1  14      718.32      695.99     42.98 o 
   5   1  14     5270.84     5630.21    163.16 o 
   6   1  14     1686.38     1689.58     98.75 o 
   7   1  14     1239.30     1265.57     84.96 o 
   8   1  14      376.14      431.43     67.43 o 
   9   1  14       14.55      -61.18     66.46 o 
  10   1  14       76.90      332.76    103.91 o 
  11   1  14       15.55      -64.39     64.39 o 
 -12   2  14       15.43       70.62     55.19 o 
 -11   2  14       25.67       46.80     61.67 o 
 -10   2  14       44.33       -6.65     45.11 o 
  -9   2  14      541.46      510.89     85.06 o 
  -8   2  14       19.95       -7.22     36.05 o 
  -7   2  14       52.02       82.10     24.94 o 
  -6   2  14      183.37      201.91     28.14 o 
  -5   2  14      490.03      410.33     33.54 o 
  -4   2  14      436.45      421.05     34.52 o 
  -3   2  14       69.85       43.69     30.94 o 
  -2   2  14       19.41       10.96     37.01 o 
  -1   2  14      591.57      540.79     33.73 o 
   0   2  14     1687.35     1615.64     55.63 o 
   1   2  14      553.38      528.91     40.49 o 
   2   2  14       67.38       89.74     24.01 o 
   3   2  14     2251.10     2216.48    125.31 o 
   4   2  14      860.25      821.92     61.94 o 
   5   2  14      131.37       89.27     30.96 o 
   6   2  14      260.51      262.16     48.19 o 
   7   2  14      310.17      267.38     77.22 o 
   8   2  14       43.38       38.25     61.83 o 
   9   2  14       45.32       30.34     71.61 o 
  10   2  14       27.20      -37.73     60.51 o 
  11   2  14       55.02      138.83     62.66 o 
 -12   3  14      161.32       83.75     65.76 o 
 -11   3  14      319.44      249.91     68.35 o 
 -10   3  14      381.73      338.86     65.30 o 
  -9   3  14       40.79       34.44     50.01 o 
  -8   3  14       13.95       37.26     25.36 o 
  -7   3  14      978.36     1004.27     53.13 o 
  -6   3  14       82.40       66.34     23.78 o 
  -5   3  14     7728.64     8496.26    201.69 o 
  -4   3  14     4843.45     5123.21    229.67 o 
  -3   3  14     2935.66     3018.45     89.63 o 
  -2   3  14     5517.46     5692.42    132.80 o 
  -1   3  14      807.38      675.84     37.28 o 
   0   3  14     3018.92     2959.11     84.60 o 
   1   3  14        7.78       -0.17     20.42 o 
   2   3  14      181.99      149.42     29.75 o 
   3   3  14     2075.51     2095.97     77.40 o 
   4   3  14       92.97      166.10     38.07 o 
   5   3  14     1165.08     1174.37     63.07 o 
   6   3  14     2573.35     3032.01    132.22 o 
   7   3  14      422.04      448.29     59.41 o 
   8   3  14      780.02      797.14     80.23 o 
   9   3  14        5.18       37.87     97.18 o 
  10   3  14       63.37       52.25     71.39 o 
 -11   4  14      304.62      268.20     59.55 o 
 -10   4  14      327.12      342.30    117.96 o 
  -9   4  14      431.54      384.87     75.48 o 
  -8   4  14      877.52      863.01     85.76 o 
  -7   4  14      972.66      976.69     50.69 o 
  -6   4  14      379.42      384.20     33.16 o 
  -5   4  14      638.52      694.04     42.11 o 
  -4   4  14      761.24      700.66     35.32 o 
  -3   4  14     1791.29     1831.80     74.99 o 
  -2   4  14     1675.94     1667.91     60.00 o 
  -1   4  14      345.37      332.92     28.52 o 
   0   4  14      707.77      669.41     37.52 o 
   1   4  14     1445.69     1379.79     54.20 o 
   2   4  14     1043.84      987.60     45.99 o 
   3   4  14      534.44      512.87     44.33 o 
   4   4  14       57.19       -2.30     29.45 o 
   5   4  14      954.91      966.95     56.67 o 
   6   4  14       14.64       23.05     96.16 o 
   7   4  14        2.66      -15.56     37.67 o 
   8   4  14      133.19      -40.54     93.92 o 
   9   4  14       74.05       95.18     52.71 o 
  10   4  14      617.70      842.77     86.03 o 
 -11   5  14        3.10        6.54     53.62 o 
 -10   5  14      163.17      101.68     54.53 o 
  -9   5  14        2.61      -12.50     39.35 o 
  -8   5  14       22.23       12.47     25.20 o 
  -7   5  14       30.23        0.05     33.08 o 
  -6   5  14       80.56       43.90     28.27 o 
  -5   5  14     2897.90     3182.63     86.94 o 
  -4   5  14      208.68      189.53     27.01 o 
  -3   5  14       39.94       40.44     26.64 o 
  -2   5  14       26.96        9.85     24.43 o 
  -1   5  14       51.69       59.56     29.03 o 
   0   5  14       78.79       85.57     23.57 o 
   1   5  14       89.77       57.03     25.69 o 
   2   5  14        9.96        3.12     21.72 o 
   3   5  14     2232.65     2216.73    248.07 o 
   4   5  14       28.84       -8.34     29.72 o 
   5   5  14     1840.26     1844.96    139.26 o 
   6   5  14       67.37       43.13     47.27 o 
   7   5  14      213.15      105.94     48.09 o 
   8   5  14       24.85      128.02     49.00 o 
   9   5  14        7.57      101.09     62.75 o 
  10   5  14      102.56      160.14     78.85 o 
 -10   6  14      309.47      382.20     68.56 o 
  -9   6  14      390.88      355.32     58.88 o 
  -8   6  14      736.02      709.96     65.53 o 
  -7   6  14      979.19      936.03     92.33 o 
  -6   6  14        4.92        8.01     26.79 o 
  -5   6  14      103.73      111.09     26.21 o 
  -4   6  14      772.83      766.50     62.67 o 
  -3   6  14      514.62      464.93     31.91 o 
  -2   6  14       13.84       50.03     25.68 o 
  -1   6  14     2821.25     2955.63     93.50 o 
   0   6  14     4236.97     4462.16    123.99 o 
   1   6  14     2771.92     2810.01     88.61 o 
   2   6  14     1675.89     1610.89     85.98 o 
   3   6  14     2308.86     2134.55     87.64 o 
   4   6  14     2505.93     2644.11    123.08 o 
   5   6  14       42.16       10.94     35.77 o 
   6   6  14      139.89      200.22     52.27 o 
   7   6  14       55.01      -46.89     46.89 o 
   8   6  14      176.40      269.59     80.78 o 
   9   6  14      357.44      388.75     69.08 o 
 -10   7  14      192.58       57.86    113.48 o 
  -9   7  14        3.94       47.88     83.13 o 
  -8   7  14     1085.72     1207.77     77.53 o 
  -7   7  14      592.32      592.13     48.91 o 
  -6   7  14      648.95      689.54     56.07 o 
  -5   7  14     2430.99     2652.24    112.56 o 
  -4   7  14     1352.95     1401.23     64.67 o 
  -3   7  14     1329.94     1349.65     60.35 o 
  -2   7  14      463.19      486.75     36.63 o 
  -1   7  14      216.18      182.58     26.19 o 
   0   7  14     1737.99     1719.17     58.84 o 
   1   7  14       23.55       -5.32     26.23 o 
   2   7  14      260.48      240.60     48.79 o 
   3   7  14      854.43      900.32     71.30 o 
   4   7  14      188.82      245.29     54.50 o 
   5   7  14      444.25      413.26     58.18 o 
   6   7  14      873.90      837.94     96.47 o 
   7   7  14       82.27       80.73     52.89 o 
   8   7  14      187.29      195.28    106.96 o 
  -9   8  14      184.82      284.83    126.11 o 
  -8   8  14        4.98      -12.61     67.89 o 
  -7   8  14       64.41      104.83     54.99 o 
  -6   8  14        4.60      -54.13     54.13 o 
  -5   8  14     1095.07     1029.25     69.17 o 
  -4   8  14       15.84      -18.68     33.37 o 
  -3   8  14        4.34       -4.46     56.64 o 
  -2   8  14      125.72        2.93     40.92 o 
  -1   8  14       28.77      -33.11     35.65 o 
   0   8  14       38.96      118.53     36.20 o 
   1   8  14      220.04      148.73     39.43 o 
   2   8  14        2.40       14.60     36.79 o 
   3   8  14       14.51       71.18     37.87 o 
   4   8  14      863.07      739.08     96.37 o 
   5   8  14        3.30      -14.58     51.55 o 
   6   8  14      423.59      393.83     66.61 o 
   7   8  14        1.03     -113.89    113.89 o 
  -8   9  14      174.56       90.37     60.59 o 
  -7   9  14      557.16      687.59     75.73 o 
  -6   9  14      421.58      497.52     75.67 o 
  -5   9  14      525.45      520.18     72.95 o 
  -4   9  14      224.25      285.84     56.14 o 
  -3   9  14      155.10      159.60     38.83 o 
  -2   9  14      378.85      335.02     48.91 o 
  -1   9  14      117.43       83.54     42.73 o 
   0   9  14      239.26      287.06     55.16 o 
   1   9  14      228.47      132.07     76.71 o 
   2   9  14      262.16      268.90     72.94 o 
   3   9  14      404.49      283.55     56.84 o 
   4   9  14       71.87      167.92     40.85 o 
   5   9  14      620.28      501.60    106.35 o 
   6   9  14       39.80      -25.26    111.04 o 
  -6  10  14        8.58      -54.22     89.34 o 
  -5  10  14       86.51       64.67     53.00 o 
  -4  10  14        1.12      -23.97     48.80 o 
  -3  10  14       47.45       36.96     67.84 o 
  -2  10  14      149.31       89.99     58.70 o 
  -1  10  14      880.32      962.20     84.42 o 
   0  10  14     1846.81     1976.12    219.73 o 
   1  10  14     3743.40     4057.24    218.44 o 
   2  10  14     2327.29     2614.03    158.20 o 
   3  10  14      479.54      359.39     88.63 o 
   4  10  14      409.27      584.73    128.56 o 
   5  10  14      330.59      313.76     90.46 o 
  -4  11  14      211.29      233.94    123.77 o 
  -3  11  14      858.47      784.41     86.12 o 
  -2  11  14      167.65      106.82    104.52 o 
  -1  11  14       21.45       90.59     70.17 o 
   0  11  14       79.94        9.78     46.23 o 
   1  11  14       70.11      166.25     73.14 o 
   2  11  14        9.38      -37.69    102.89 o 
   3  11  14      192.07       84.96     77.42 o 
 -12   1  15      239.02      351.40    108.90 o 
 -11   1  15      188.51      280.45    163.40 o 
 -10   1  15        1.67       41.08     55.16 o 
  -9   1  15        5.19       50.40     52.67 o 
  -8   1  15      189.00       14.25     59.34 o 
  -7   1  15     3002.45     3195.78    148.11 o 
  -6   1  15      676.63      578.75     54.89 o 
  -5   1  15     2786.96     2823.21    104.07 o 
  -4   1  15     4347.60     4717.05    134.77 o 
  -3   1  15     1153.21     1043.81     50.46 o 
  -2   1  15     3006.98     3120.01     88.84 o 
  -1   1  15       18.17       25.36     21.88 o 
   0   1  15      997.20      972.53     56.99 o 
   1   1  15      349.04      311.75     45.70 o 
   2   1  15     1569.51     1420.79     96.22 o 
   3   1  15     1093.94     1015.63     47.96 o 
   4   1  15     1520.66     1597.98     83.16 o 
   5   1  15     5333.51     6131.91    234.28 o 
   6   1  15      139.28      211.74    130.60 o 
   7   1  15      786.84      751.37     75.06 o 
   8   1  15      509.65      395.29     65.56 o 
   9   1  15      666.15      717.65     84.96 o 
  10   1  15      375.04      337.76     73.61 o 
 -12   2  15      501.89      424.45    104.30 o 
 -11   2  15      547.80      507.42     83.13 o 
 -10   2  15      837.79      788.77    179.90 o 
  -9   2  15     2323.54     2433.65    145.71 o 
  -8   2  15     1005.42     1077.77     82.50 o 
  -7   2  15     2373.79     2654.13    103.27 o 
  -6   2  15       77.77       55.84     14.62 o 
  -5   2  15       51.01       40.88     35.52 o 
  -4   2  15      183.53      209.32     44.10 o 
  -3   2  15       86.60       49.16     31.13 o 
  -2   2  15     1815.19     1783.10     61.49 o 
  -1   2  15     1897.02     1861.56     72.87 o 
   0   2  15    12638.59    14109.07    277.36 o 
   1   2  15     9781.20    10446.65    233.65 o 
   2   2  15      369.88      418.08     60.78 o 
   3   2  15      272.14      301.47     36.96 o 
   4   2  15     1757.87     1914.72     84.70 o 
   5   2  15     4821.23     4892.42    363.67 o 
   6   2  15      287.07      270.07     76.91 o 
   7   2  15       44.00       -2.25     48.70 o 
   8   2  15     1042.07     1134.67     88.81 o 
   9   2  15       28.72       96.60     59.80 o 
  10   2  15      540.62      493.38     73.41 o 
 -11   3  15       56.11       60.33     63.34 o 
 -10   3  15        2.45       47.93     54.52 o 
  -9   3  15      181.44      148.65     75.59 o 
  -8   3  15        4.36       18.54     27.70 o 
  -7   3  15       31.15       44.67     36.29 o 
  -6   3  15     1104.81     1073.96     45.23 o 
  -5   3  15     1019.71     1015.12     60.48 o 
  -4   3  15     2211.22     2395.35     87.27 o 
  -3   3  15      896.11      889.94     51.01 o 
  -2   3  15      941.20      828.58     46.14 o 
  -1   3  15       34.26       -1.29     23.22 o 
   0   3  15     2676.56     2751.54     91.33 o 
   1   3  15      200.73      204.92     29.54 o 
   2   3  15      302.20      253.10     32.26 o 
   3   3  15     2640.29     2588.97     93.01 o 
   4   3  15     1368.84     1369.24    122.00 o 
   5   3  15      209.75      109.31     50.22 o 
   6   3  15      237.12      349.78     51.53 o 
   7   3  15        1.93        8.55     49.27 o 
   8   3  15        9.74        4.96     53.10 o 
   9   3  15      140.17      136.76     58.55 o 
  10   3  15      152.16       -8.10     90.26 o 
 -11   4  15       15.78      -44.67     65.89 o 
 -10   4  15      299.86      344.60    105.64 o 
  -9   4  15      393.50      443.75     68.57 o 
  -8   4  15     1243.79     1254.25     97.68 o 
  -7   4  15      424.54      400.78     52.74 o 
  -6   4  15     1639.78     1534.10     96.13 o 
  -5   4  15     2801.17     2792.56     88.86 o 
  -4   4  15     1646.81     1662.37     64.94 o 
  -3   4  15       61.01       46.99     26.08 o 
  -2   4  15     1025.81      969.72     73.49 o 
  -1   4  15       12.89       -0.67     22.68 o 
   0   4  15       35.10       22.15     23.92 o 
   1   4  15     2533.65     2316.29     99.48 o 
   2   4  15       25.40       17.01     31.33 o 
   3   4  15     3279.81     3452.77    117.73 o 
   4   4  15      335.89      266.34     39.62 o 
   5   4  15      153.78       54.35     44.52 o 
   6   4  15      215.89      294.45     87.40 o 
   7   4  15        9.25      -43.40     43.40 o 
   8   4  15      125.12      114.74     50.94 o 
   9   4  15       24.19        8.70     49.03 o 
 -11   5  15      242.18      259.16     82.92 o 
 -10   5  15       89.48      149.19     65.71 o 
  -9   5  15      106.62       68.80     57.62 o 
  -8   5  15       76.71       43.72     37.77 o 
  -7   5  15      310.21      302.35     41.59 o 
  -6   5  15      948.39      975.29     51.34 o 
  -5   5  15     1545.21     1595.39     65.81 o 
  -4   5  15     1309.61     1271.32     53.85 o 
  -3   5  15     1576.18     1711.44     87.09 o 
  -2   5  15     1586.41     1534.51     61.66 o 
  -1   5  15      439.33      465.95     36.53 o 
   0   5  15      737.58      592.24     45.92 o 
   1   5  15      596.29      535.64     44.98 o 
   2   5  15        0.84      -35.26     44.71 o 
   3   5  15     1015.55      934.12     66.27 o 
   4   5  15     1022.70     1055.38     80.27 o 
   5   5  15     6337.71     7198.77    431.82 o 
   6   5  15     2405.57     2619.47    140.64 o 
   7   5  15     1505.51     1752.01    108.93 o 
   8   5  15     1741.10     1886.79    123.92 o 
   9   5  15      529.51      557.17     90.34 o 
 -10   6  15      104.46       25.26     88.01 o 
  -9   6  15      101.37       35.58     51.65 o 
  -8   6  15       76.87      147.76     39.89 o 
  -7   6  15      451.94      503.16    109.09 o 
  -6   6  15      143.32      143.37     35.12 o 
  -5   6  15       37.46       39.44     30.20 o 
  -4   6  15       10.73       43.63     30.57 o 
  -3   6  15      493.67      379.49     52.50 o 
  -2   6  15        7.19       20.89     22.28 o 
  -1   6  15      666.70      590.70     49.94 o 
   0   6  15     6104.79     6135.71    166.28 o 
   1   6  15     1577.32     1606.85     75.93 o 
   2   6  15     1934.29     1969.32     87.64 o 
   3   6  15      537.32      686.44     82.21 o 
   4   6  15       81.10       68.57     47.86 o 
   5   6  15      101.97       39.50     39.59 o 
   6   6  15       46.59      -34.60     34.60 o 
   7   6  15       11.10      -21.49     46.36 o 
   8   6  15      214.42      219.84     59.65 o 
  -9   7  15      506.47      432.74    123.26 o 
  -8   7  15        0.28       77.07     40.21 o 
  -7   7  15      669.17      816.28     79.40 o 
  -6   7  15      597.64      595.16    100.47 o 
  -5   7  15      557.41      452.81     54.14 o 
  -4   7  15      238.50      256.66     37.01 o 
  -3   7  15       73.39       27.95     51.78 o 
  -2   7  15       57.14       44.38     30.14 o 
  -1   7  15      223.97      223.89     43.11 o 
   0   7  15        2.09       22.59     39.67 o 
   1   7  15      852.24      723.34     64.89 o 
   2   7  15        0.91        7.63     36.18 o 
   3   7  15      236.54      204.33     88.73 o 
   4   7  15      416.17      307.58    130.70 o 
   5   7  15       98.13      113.52     51.73 o 
   6   7  15      167.70      174.47     47.82 o 
   7   7  15      188.32      182.00     50.62 o 
   8   7  15      163.06      184.99    101.46 o 
  -8   8  15      204.55      284.52    107.78 o 
  -7   8  15      252.17      205.61     77.83 o 
  -6   8  15     1130.04     1086.92     78.13 o 
  -5   8  15      912.35      873.99     68.59 o 
  -4   8  15        3.58      -22.63     40.68 o 
  -3   8  15      174.94      169.83     46.09 o 
  -2   8  15      891.50      903.47     70.87 o 
  -1   8  15      505.13      497.58    136.61 o 
   0   8  15      886.33      953.51     79.36 o 
   1   8  15      878.81      912.79     95.25 o 
   2   8  15     1266.96     1210.43     86.51 o 
   3   8  15     3066.47     3542.12    181.97 o 
   4   8  15      630.51      647.40     67.54 o 
   5   8  15      101.84      146.64     53.28 o 
   6   8  15        1.68       80.83     46.07 o 
   7   8  15      137.66      116.54     91.07 o 
  -7   9  15        5.45       32.17     65.68 o 
  -6   9  15     2007.76     2148.62    167.94 o 
  -5   9  15      716.97      725.04     96.06 o 
  -4   9  15      404.07      390.40     55.64 o 
  -3   9  15     1396.34     1405.75    175.19 o 
  -2   9  15      793.26      826.57     94.53 o 
  -1   9  15      982.52      919.32    144.55 o 
   0   9  15      593.65      457.67     57.03 o 
   1   9  15       61.30       57.54     37.44 o 
   2   9  15       40.72       42.45     95.35 o 
   3   9  15       71.96       68.11     41.91 o 
   4   9  15       18.57       15.39     40.37 o 
   5   9  15      526.87      435.80    101.26 o 
   6   9  15     1042.66      956.55    138.95 o 
  -6  10  15       57.88       56.52     95.45 o 
  -5  10  15        8.14      -55.83     60.34 o 
  -4  10  15      298.27      285.38    124.28 o 
  -3  10  15       59.75        8.80     64.42 o 
  -2  10  15       14.74       14.08     41.56 o 
  -1  10  15      180.84      209.15     53.79 o 
   0  10  15       48.73       47.54     48.59 o 
   1  10  15        0.08       48.00     38.11 o 
   2  10  15       20.74       92.05     58.73 o 
   3  10  15      105.26      -70.90     70.90 o 
   4  10  15      245.94      168.90     95.76 o 
  -3  11  15      396.41      364.08     92.29 o 
  -2  11  15      388.65      483.70     82.18 o 
  -1  11  15      250.21      253.26    122.45 o 
   1  11  15       62.11      156.27     73.14 o 
 -11   0  16      205.62      280.55    113.28 o 
 -10   0  16      113.10       64.38     72.12 o 
  -9   0  16     1307.53     1495.24    162.79 o 
  -8   0  16       69.33      124.08     87.81 o 
  -7   0  16     1809.60     1913.60    177.25 o 
  -6   0  16       87.18      137.12     54.40 o 
  -5   0  16     1027.90      897.06     93.11 o 
  -4   0  16      546.66      425.61     64.59 o 
  -3   0  16       36.85       14.14     35.06 o 
  -2   0  16      102.78       67.74     36.98 o 
  -1   0  16       19.37        4.54     31.20 o 
   0   0  16      361.68      314.73     80.58 o 
   1   0  16     3705.26     3704.41    147.80 o 
   2   0  16     2689.67     2742.93    160.95 o 
   3   0  16    10174.49    11353.53    461.87 o 
   4   0  16     2890.80     2894.92    180.10 o 
   5   0  16       33.02      -22.41     49.92 o 
   6   0  16      108.80      102.48     62.55 o 
   7   0  16      118.82       42.58     67.64 o 
   8   0  16      554.84      673.97    110.22 o 
   9   0  16      413.09      313.35     92.70 o 
  10   0  16      410.29      508.94    135.28 o 
 -11   1  16      408.80      515.50    121.12 o 
 -10   1  16       89.31       72.59     51.97 o 
  -9   1  16       54.26       74.75     73.86 o 
  -8   1  16        0.65       29.02     43.77 o 
  -7   1  16      242.89      213.86     36.96 o 
  -6   1  16     1912.00     1875.99    105.16 o 
  -5   1  16     5033.79     5341.01    189.51 o 
  -4   1  16       13.59        5.17     47.67 o 
  -3   1  16      142.54      187.26     32.72 o 
  -2   1  16       18.31       23.54     30.13 o 
  -1   1  16      384.05      349.01     58.29 o 
   0   1  16       62.35       46.73     26.57 o 
   1   1  16      364.78      418.54     51.11 o 
   2   1  16      181.09      112.21     32.30 o 
   3   1  16     1219.31     1266.07     76.21 o 
   4   1  16       46.81      -23.04     35.15 o 
   5   1  16     2359.11     2382.95    197.93 o 
   6   1  16      698.74      584.73     65.01 o 
   7   1  16      149.33       81.06     67.95 o 
   8   1  16      449.92      424.57     73.20 o 
   9   1  16      166.27      145.49     81.50 o 
  10   1  16       14.34      -21.24     58.42 o 
 -11   2  16      106.42      199.51    106.15 o 
 -10   2  16       84.28      119.17    132.53 o 
  -9   2  16      552.80      614.67     78.26 o 
  -8   2  16      381.25      306.10     43.39 o 
  -7   2  16      379.43      479.95     43.92 o 
  -6   2  16       72.32      161.48     51.34 o 
  -5   2  16     1262.72     1065.98     73.47 o 
  -4   2  16      731.03      804.67     52.43 o 
  -3   2  16      114.30       66.26     31.65 o 
  -2   2  16      122.59       98.59     24.87 o 
  -1   2  16      717.93      624.65     47.33 o 
   0   2  16      661.00      607.94     48.32 o 
   1   2  16      448.21      483.60     42.42 o 
   2   2  16      320.14      238.43     37.86 o 
   3   2  16      365.78      440.07     60.71 o 
   4   2  16      263.48      266.31     67.84 o 
   5   2  16       42.02      -61.82     63.26 o 
   6   2  16       21.37       17.16     40.14 o 
   7   2  16        7.79       18.78     49.55 o 
   8   2  16       70.20      113.65     60.98 o 
   9   2  16        1.64      -14.02     54.08 o 
 -11   3  16      171.28      216.76     79.35 o 
 -10   3  16       12.19      -19.57     97.39 o 
  -9   3  16      151.39      128.80     57.82 o 
  -8   3  16      468.23      356.93     75.83 o 
  -7   3  16      953.19      842.20     60.58 o 
  -6   3  16     1032.04     1050.53     47.07 o 
  -5   3  16     4796.97     5424.85    212.67 o 
  -4   3  16     1203.60     1203.43     70.76 o 
  -3   3  16     1485.05     1587.81     92.66 o 
  -2   3  16     1862.47     1985.72     79.76 o 
  -1   3  16     4202.36     4431.65    124.41 o 
   0   3  16     1705.34     1735.48     65.71 o 
   1   3  16     2462.42     2439.85    112.21 o 
   2   3  16     1332.64     1278.73     64.42 o 
   3   3  16     1758.60     1716.75    193.76 o 
   4   3  16      235.25      311.45     48.56 o 
   5   3  16     1292.93     1210.35    119.19 o 
   6   3  16      311.00      420.75     70.49 o 
   7   3  16      328.60      372.62     63.60 o 
   8   3  16      723.10      904.96     89.31 o 
   9   3  16      364.98      345.16    100.34 o 
 -11   4  16       21.70      127.34     83.13 o 
 -10   4  16      126.26      149.15     65.81 o 
  -9   4  16      293.20      208.41     94.84 o 
  -8   4  16     1227.24     1362.58     77.83 o 
  -7   4  16      437.90      460.21     41.84 o 
  -6   4  16       26.16       14.44     16.39 o 
  -5   4  16      311.26      263.01     28.99 o 
  -4   4  16      168.82      161.15     33.13 o 
  -3   4  16       24.99       -6.87     29.63 o 
  -2   4  16      742.06      704.60     50.86 o 
  -1   4  16      583.06      513.46     44.64 o 
   0   4  16      292.52      251.27     37.78 o 
   1   4  16      680.86      715.58     67.53 o 
   2   4  16     1403.92     1323.15     65.11 o 
   3   4  16     2078.69     2054.18    104.10 o 
   4   4  16     3151.03     3596.51    176.65 o 
   5   4  16      538.00      619.74    173.89 o 
   6   4  16       18.80       13.39     56.13 o 
   7   4  16        0.96       32.75     75.69 o 
   8   4  16      133.81      136.10     56.53 o 
   9   4  16      132.26       64.90    134.16 o 
 -10   5  16        2.06      -48.17     60.27 o 
  -9   5  16       72.26      147.81    121.63 o 
  -8   5  16       92.81      157.11     46.81 o 
  -7   5  16        3.35      -21.52     40.08 o 
  -6   5  16      633.12      539.20     50.07 o 
  -5   5  16     1284.47     1257.68    129.17 o 
  -4   5  16       33.43       20.31     23.98 o 
  -3   5  16       52.74       18.27     24.86 o 
  -2   5  16      140.95      130.75     33.60 o 
  -1   5  16     1313.59     1058.80     67.61 o 
   0   5  16       47.30       22.03     37.15 o 
   1   5  16      345.07      387.09    170.02 o 
   2   5  16        1.81      -23.72     34.27 o 
   3   5  16      114.70       55.73     35.98 o 
   4   5  16       10.25       28.14     46.42 o 
   5   5  16       83.51        4.21     50.49 o 
   6   5  16       39.57      127.34     78.85 o 
   7   5  16        5.58      -36.33     54.88 o 
   8   5  16       10.74       32.86     83.13 o 
  -9   6  16      772.25      757.39     81.20 o 
  -8   6  16      295.04      229.32     88.38 o 
  -7   6  16      884.50      974.28     75.37 o 
  -6   6  16      955.53     1044.86     70.20 o 
  -5   6  16      265.54      102.51     37.04 o 
  -4   6  16       92.78       54.69     29.40 o 
  -3   6  16      251.28      234.75     39.10 o 
  -2   6  16      277.89      358.76     59.21 o 
  -1   6  16     1086.03     1056.70     77.49 o 
   0   6  16      297.51      288.52     51.76 o 
   1   6  16     2037.72     2073.05    133.14 o 
   2   6  16      704.90      809.15     77.85 o 
   3   6  16      206.84      140.80     58.47 o 
   4   6  16       24.07       -5.81     39.89 o 
   5   6  16        7.46      -36.90     45.37 o 
   6   6  16       25.17       77.71     46.51 o 
   7   6  16        6.08      106.33     61.94 o 
   8   6  16        4.32        4.54     50.12 o 
  -9   7  16       33.72       88.56     56.26 o 
  -8   7  16       74.63      112.42     50.53 o 
  -7   7  16      168.21      157.75     44.25 o 
  -6   7  16       14.29      -30.49     31.86 o 
  -5   7  16      414.60      471.25     49.48 o 
  -4   7  16     2195.50     2422.72    192.74 o 
  -3   7  16     2046.52     2334.69    212.40 o 
  -2   7  16     1021.60     1115.70    114.30 o 
  -1   7  16      394.18      384.46     55.66 o 
   0   7  16     1889.70     2087.12    133.24 o 
   1   7  16      232.23      248.54     50.96 o 
   2   7  16       89.88      128.81     43.93 o 
   3   7  16       91.49      119.92     43.40 o 
   4   7  16     1297.10     1448.72    102.48 o 
   5   7  16      190.61      176.80     54.88 o 
   6   7  16       29.68       98.92     62.54 o 
   7   7  16      575.73      640.35    159.32 o 
  -8   8  16      180.24      114.55     92.60 o 
  -7   8  16       28.21      -48.19     58.49 o 
  -6   8  16       21.06       11.89     35.91 o 
  -5   8  16       40.29       27.88     35.74 o 
  -4   8  16       25.74      101.24     40.04 o 
  -3   8  16        5.34      -37.73     46.82 o 
  -2   8  16      442.00      383.95     65.21 o 
  -1   8  16      436.13      391.86     53.27 o 
   0   8  16     1211.17     1086.08    118.68 o 
   1   8  16      309.80      242.27     46.91 o 
   2   8  16       66.06       48.88     62.65 o 
   3   8  16        1.62       43.29     57.10 o 
   4   8  16      430.06      341.64     61.06 o 
   5   8  16      650.42      529.36     75.25 o 
   6   8  16        1.32      142.21     91.48 o 
  -6   9  16       32.20       16.38     64.57 o 
  -5   9  16        5.16        8.45     72.67 o 
  -4   9  16       14.84      -15.48    103.49 o 
  -3   9  16      497.78      568.29     62.63 o 
  -2   9  16      875.72      968.90     79.19 o 
  -1   9  16      892.98      819.61    119.09 o 
   0   9  16       89.70       62.50     43.58 o 
   1   9  16      178.64      129.59     55.90 o 
   2   9  16      104.86       65.20     39.90 o 
   3   9  16       31.89        8.50     49.00 o 
   4   9  16        3.49      -28.03     38.91 o 
   5   9  16      254.88      225.54    118.98 o 
  -4  10  16        2.53      -21.54    101.56 o 
  -3  10  16        0.72      125.00     63.69 o 
  -2  10  16       37.14      -10.52     77.42 o 
  -1  10  16      321.33      232.97     52.40 o 
   0  10  16      959.77      870.50     95.45 o 
   1  10  16      740.88      777.57    126.22 o 
   2  10  16      223.30      320.07     99.02 o 
   3  10  16       91.40      149.34    121.43 o 
 -11   1  17      125.74      146.71     76.66 o 
 -10   1  17      137.11      116.70     52.76 o 
  -9   1  17      211.42      246.58     68.11 o 
  -8   1  17      616.20      543.33     70.74 o 
  -7   1  17       26.33        4.85     23.14 o 
  -6   1  17      118.36      160.49    105.23 o 
  -5   1  17      153.00       87.24     42.91 o 
  -4   1  17     1764.58     1818.76     97.40 o 
  -3   1  17     3582.22     4022.24    167.02 o 
  -2   1  17     1030.55     1080.15     72.46 o 
  -1   1  17     2948.35     3020.30    123.38 o 
   0   1  17     2141.89     2192.68    177.56 o 
   1   1  17      102.90      113.55     60.61 o 
   2   1  17       21.23      -11.34     57.76 o 
   3   1  17       90.22       52.68     46.23 o 
   4   1  17        3.49      -16.60     40.50 o 
   5   1  17     1999.21     1784.60    204.86 o 
   6   1  17      215.90      211.74     56.25 o 
   7   1  17      350.63      420.04     82.21 o 
   8   1  17      415.71      351.38     66.38 o 
   9   1  17     1135.51     1344.54    111.63 o 
 -11   2  17      169.19      168.52     74.26 o 
 -10   2  17      279.24      167.71     62.76 o 
  -9   2  17     1125.36     1070.39    137.01 o 
  -8   2  17     1062.84     1299.31    103.22 o 
  -7   2  17      246.96      241.66     34.03 o 
  -6   2  17     2311.98     2499.45    134.13 o 
  -5   2  17      997.77     1039.26    120.51 o 
  -4   2  17     1867.02     1840.73    104.59 o 
  -3   2  17     2702.78     2770.53    167.47 o 
  -2   2  17     1207.52     1229.60     83.53 o 
  -1   2  17     4320.50     4332.75    158.95 o 
   0   2  17     3550.61     3902.01    165.84 o 
   1   2  17      814.14      874.18     67.34 o 
   2   2  17       33.50       82.77     42.64 o 
   3   2  17     1711.01     2033.68    109.39 o 
   4   2  17     1013.71     1073.68     77.76 o 
   5   2  17      329.92      275.02     58.37 o 
   6   2  17      632.98      648.62     97.69 o 
   7   2  17      135.22      109.48     85.57 o 
   8   2  17       58.51       97.37     54.76 o 
   9   2  17      122.13      187.20     69.90 o 
 -10   3  17        4.16      -15.48     58.96 o 
  -9   3  17       35.59       72.57     50.88 o 
  -8   3  17      223.33      173.81     40.30 o 
  -7   3  17      100.34       76.81     47.01 o 
  -6   3  17        8.34       22.09     43.30 o 
  -5   3  17       64.57       68.22     39.02 o 
  -4   3  17       19.53      105.37     48.02 o 
  -3   3  17       49.63       87.52     46.64 o 
  -2   3  17      378.04      417.53     53.18 o 
  -1   3  17      722.60      678.04     63.76 o 
   0   3  17     1291.16     1158.03     82.96 o 
   1   3  17     2570.76     2374.77    193.96 o 
   2   3  17      481.11      440.17     59.19 o 
   3   3  17       23.66       15.58     36.25 o 
   4   3  17      358.71      324.00    109.81 o 
   5   3  17        1.10      -28.51     49.77 o 
   6   3  17      312.46      248.03     57.51 o 
   7   3  17      179.74      134.07     78.49 o 
   8   3  17      629.79      668.01     79.65 o 
   9   3  17       11.34      -74.36     74.36 o 
 -10   4  17      100.20       46.99     72.12 o 
  -9   4  17      429.32      334.80     72.11 o 
  -8   4  17      275.31      318.17     40.76 o 
  -7   4  17       37.69       44.73     37.18 o 
  -6   4  17      371.42      336.81     56.19 o 
  -5   4  17      180.43      163.21     31.93 o 
  -4   4  17     1093.16     1131.54     80.31 o 
  -3   4  17       73.06        3.50     42.09 o 
  -2   4  17       10.78       -4.76     39.22 o 
  -1   4  17      938.49      830.92     72.21 o 
   0   4  17       42.25       45.11     90.87 o 
   1   4  17     2188.39     2124.24    132.84 o 
   2   4  17       30.23       37.31     40.44 o 
   3   4  17      848.81      695.66    140.17 o 
   4   4  17     1348.82     1326.35    132.84 o 
   5   4  17      254.79      304.45     65.15 o 
   6   4  17      282.45      280.45     62.68 o 
   7   4  17       38.39        2.16     63.66 o 
   8   4  17       64.46      135.91     65.81 o 
 -10   5  17      811.67      848.98    126.93 o 
  -9   5  17      243.19      176.43     63.28 o 
  -8   5  17       30.43      -31.71     36.76 o 
  -7   5  17        0.03      -27.99     29.80 o 
  -6   5  17       76.89       43.37     36.45 o 
  -5   5  17      173.70      203.59     45.92 o 
  -4   5  17      299.15      287.35     38.39 o 
  -3   5  17      864.58      842.70     75.72 o 
  -2   5  17     1268.09     1293.01    196.00 o 
  -1   5  17     2151.61     2108.37    113.95 o 
   0   5  17      346.17      373.34     83.23 o 
   1   5  17      148.37      187.75     50.47 o 
   2   5  17       10.12       95.99     50.43 o 
   3   5  17       19.05        2.82     71.72 o 
   4   5  17        9.89       -8.54     42.64 o 
   5   5  17       15.08       58.05     62.41 o 
   6   5  17      884.81      916.67    134.87 o 
   7   5  17      481.32      474.09     73.64 o 
   8   5  17      484.40      457.01     72.41 o 
  -9   6  17        3.93      -29.69     94.84 o 
  -8   6  17      124.89      211.47     75.97 o 
  -7   6  17      238.24      235.71     47.42 o 
  -6   6  17       34.50        8.52     34.28 o 
  -5   6  17     1903.74     2151.83    138.60 o 
  -4   6  17     1676.12     1718.86    118.58 o 
  -3   6  17      125.97      136.08     35.55 o 
  -2   6  17      362.87      258.16     51.89 o 
  -1   6  17      142.46       71.00     79.66 o 
   0   6  17      143.41       62.35     41.65 o 
   1   6  17       66.59      -27.93     45.68 o 
   2   6  17      496.39      369.01     54.72 o 
   3   6  17      145.57       93.65     48.44 o 
   4   6  17      361.53      359.19     86.59 o 
   5   6  17       98.61      109.99     48.65 o 
   6   6  17      166.91      290.53     74.99 o 
   7   6  17        6.70      -73.02    110.53 o 
  -8   7  17       15.83       -2.19     48.32 o 
  -7   7  17        6.02       -1.50     72.84 o 
  -6   7  17        5.14       37.49     89.46 o 
  -5   7  17        2.55       32.65     39.41 o 
  -4   7  17      595.00      446.84     68.35 o 
  -3   7  17       72.62       72.27     81.19 o 
  -2   7  17      141.56      108.94     50.36 o 
  -1   7  17      101.89      161.66     47.60 o 
   0   7  17        4.03      -39.90     39.90 o 
   1   7  17       40.04       -7.61     46.57 o 
   2   7  17      209.43      148.93     81.90 o 
   3   7  17       41.10       23.76     43.96 o 
   4   7  17      673.05      601.68    195.28 o 
   5   7  17        3.78      -34.48    115.32 o 
   6   7  17      149.31      166.53     55.68 o 
  -7   8  17      582.96      561.23     77.65 o 
  -6   8  17      155.65      229.84     69.97 o 
  -5   8  17       37.98       14.19     52.15 o 
  -4   8  17      466.18      378.75     59.46 o 
  -3   8  17       17.41       17.74     49.96 o 
  -2   8  17      280.95      223.45     58.86 o 
  -1   8  17       96.65       92.67     46.79 o 
   0   8  17      107.02       80.71     43.22 o 
   1   8  17      439.32      382.15     56.56 o 
   2   8  17     1135.12     1270.89    126.93 o 
   3   8  17     1273.10     1224.95     96.52 o 
   4   8  17     1267.47     1282.81    171.75 o 
   5   8  17      927.54      887.89     84.58 o 
  -5   9  17      713.54      750.28     94.72 o 
  -4   9  17       27.72       56.95     41.63 o 
  -3   9  17       80.96       72.84     46.99 o 
  -2   9  17      983.21      935.23    185.10 o 
  -1   9  17      425.97      489.01    123.06 o 
   0   9  17      136.53      139.24     57.45 o 
   1   9  17      830.88      980.00    162.28 o 
   2   9  17      349.95      288.82     75.62 o 
   3   9  17       76.34      132.60     68.92 o 
   4   9  17       34.27       78.85     78.85 o 
  -3  10  17        3.61        9.98     74.77 o 
  -2  10  17        0.02        2.83     55.70 o 
  -1  10  17      428.22      432.34     68.58 o 
   0  10  17      597.57      722.14    145.27 o 
   1  10  17       22.56      176.81     75.88 o 
 -10   0  18      117.91      144.45     90.26 o 
  -9   0  18      214.88      201.70     87.81 o 
  -8   0  18      564.21      416.64    121.63 o 
  -7   0  18     3203.83     3163.04    251.21 o 
  -6   0  18     2144.95     2111.34    173.38 o 
  -5   0  18     6110.06     6508.63    364.69 o 
  -4   0  18      715.58      587.58     82.51 o 
  -3   0  18      625.14      464.73     79.66 o 
  -2   0  18      713.13      692.71     84.35 o 
  -1   0  18     1439.13     1465.08    122.24 o 
   0   0  18     8466.74     8002.64    392.81 o 
   1   0  18      580.14      636.89     83.13 o 
   2   0  18     1790.43     1815.51    148.12 o 
   3   0  18     1621.14     1762.95    152.60 o 
   4   0  18      492.00      549.48     87.40 o 
   5   0  18     1737.49     1892.53    177.46 o 
   6   0  18     1430.85     1346.51    144.86 o 
   7   0  18      248.87      345.13     92.50 o 
   8   0  18       88.32      115.11    120.21 o 
 -10   1  18      288.79      254.11     65.69 o 
  -9   1  18      526.56      372.94     83.63 o 
  -8   1  18      260.52      157.33     58.43 o 
  -7   1  18      127.50      102.15     32.00 o 
  -6   1  18      199.99      140.48     53.59 o 
  -5   1  18        1.48       36.06     41.99 o 
  -4   1  18       40.13       42.20     59.29 o 
  -3   1  18      239.16      248.01     83.13 o 
  -2   1  18      694.46      780.37     76.77 o 
  -1   1  18     1572.62     1463.29    132.43 o 
   0   1  18      263.65      300.12     52.80 o 
   1   1  18      265.53      238.61     50.71 o 
   2   1  18      122.68      114.54     77.93 o 
   3   1  18       10.86       57.27     44.06 o 
   4   1  18       23.29      -37.38     45.06 o 
   5   1  18       73.81       10.00     47.68 o 
   6   1  18      535.73      428.78     63.52 o 
   7   1  18      452.81      527.75     83.08 o 
   8   1  18       35.15       71.74     55.72 o 
 -10   2  18       48.27       -7.33     69.70 o 
  -9   2  18       19.80       48.40     63.06 o 
  -8   2  18       52.79      -46.34     46.34 o 
  -7   2  18      320.77      357.21     39.43 o 
  -6   2  18      214.03      287.51     57.66 o 
  -5   2  18      748.85      920.83     77.52 o 
  -4   2  18      181.23       85.27    104.31 o 
  -3   2  18        1.30        6.03     40.44 o 
  -2   2  18       70.09       52.68     75.28 o 
  -1   2  18     1051.80      996.39     72.73 o 
   0   2  18      132.74      166.67     44.59 o 
   1   2  18       88.17       75.44     47.19 o 
   2   2  18        3.66       21.42     86.59 o 
   3   2  18      174.49      101.04     51.22 o 
   4   2  18      165.65      183.68     77.73 o 
   5   2  18      531.88      582.68     80.23 o 
   6   2  18      252.13      277.52    110.32 o 
   7   2  18       93.99      175.25     68.56 o 
   8   2  18       29.24       40.04     69.20 o 
 -10   3  18      190.57      199.57     73.50 o 
  -9   3  18      321.19      322.19     80.64 o 
  -8   3  18      635.89      700.36    125.60 o 
  -7   3  18        2.09       15.01     33.47 o 
  -6   3  18      224.17      240.88     52.32 o 
  -5   3  18        4.82       38.17     48.08 o 
  -4   3  18      768.69      700.15    107.37 o 
  -3   3  18      845.32      843.48     68.49 o 
  -2   3  18     1043.75     1079.20     82.62 o 
  -1   3  18     3123.70     3083.22    142.35 o 
   0   3  18     1130.90     1186.67     82.87 o 
   1   3  18     3740.97     4178.96    171.86 o 
   2   3  18      897.84      880.12     73.54 o 
   3   3  18      779.67      661.67     68.03 o 
   4   3  18        4.92      -13.47     52.86 o 
   5   3  18       34.43       22.50     70.19 o 
   6   3  18      312.36      219.33     63.27 o 
   7   3  18      627.24      652.17    109.51 o 
   8   3  18      196.66      176.78    136.91 o 
 -10   4  18       48.72      311.72    119.59 o 
  -9   4  18      483.29      452.18     83.38 o 
  -8   4  18      578.70      560.51     76.00 o 
  -7   4  18      835.48     1026.35     93.43 o 
  -6   4  18     2018.79     2096.46    107.80 o 
  -5   4  18     1169.06     1308.83    100.48 o 
  -4   4  18      929.34     1044.27    116.54 o 
  -3   4  18      260.84      236.39     48.39 o 
  -2   4  18       75.82       74.35     50.43 o 
  -1   4  18     1003.85      885.00     94.33 o 
   0   4  18      412.71      403.91    124.79 o 
   1   4  18     1587.03     1693.85    101.20 o 
   2   4  18     1253.25     1227.78    214.23 o 
   3   4  18     1392.95     1477.61     99.29 o 
   4   4  18      240.48      250.02    135.18 o 
   5   4  18      336.01      406.54    166.56 o 
   6   4  18      169.33      183.95     59.22 o 
   7   4  18       41.12        6.06     58.72 o 
   8   4  18      237.27      251.62    108.59 o 
  -9   5  18      273.65      215.33     71.91 o 
  -8   5  18       16.48       29.21     84.45 o 
  -7   5  18       29.01       74.76     41.45 o 
  -6   5  18       18.66        6.77     71.47 o 
  -5   5  18        1.29      -12.92     44.86 o 
  -4   5  18       20.65      -21.38     41.91 o 
  -3   5  18      108.50       61.88     46.61 o 
  -2   5  18       32.53       12.72     40.17 o 
  -1   5  18       99.73       78.28     48.90 o 
   0   5  18      477.67      387.15    103.40 o 
   1   5  18      165.30       83.97     58.43 o 
   2   5  18       36.57       53.68     48.18 o 
   3   5  18       20.06       32.52     59.41 o 
   4   5  18      139.42      156.69     78.03 o 
   5   5  18        0.51      -71.41     71.41 o 
   6   5  18        3.49      -28.69     56.66 o 
   7   5  18      151.31       70.04     70.09 o 
  -8   6  18      208.20      181.21     49.92 o 
  -7   6  18      601.35      663.41     63.58 o 
  -6   6  18      898.88      935.29     77.34 o 
  -5   6  18     1265.01     1367.01     99.94 o 
  -4   6  18      522.14      534.94     79.56 o 
  -3   6  18      316.93      271.02     65.67 o 
  -2   6  18      128.29       72.05     40.51 o 
  -1   6  18      525.30      421.50    127.85 o 
   0   6  18      156.56       85.49     53.29 o 
   1   6  18     1250.97     1114.06     88.01 o 
   2   6  18       85.70       89.03     43.43 o 
   3   6  18      701.33      936.19     91.92 o 
   4   6  18      534.94      512.33     70.29 o 
   5   6  18      672.35      850.63     84.72 o 
   6   6  18      376.94      537.50    139.36 o 
  -7   7  18      219.76      131.70     53.42 o 
  -6   7  18        1.08      -24.47     36.56 o 
  -5   7  18       37.01       83.26     58.84 o 
  -4   7  18      828.60      753.53     87.91 o 
  -3   7  18     1071.47     1059.99    105.33 o 
  -2   7  18      556.15      773.82     79.30 o 
  -1   7  18      504.49      505.08     67.18 o 
   0   7  18     1740.18     1806.08    246.22 o 
   1   7  18      728.51      722.72    173.48 o 
   2   7  18       92.98       46.85     45.30 o 
   3   7  18      106.76       84.23     63.82 o 
   4   7  18        2.01       31.69     71.21 o 
   5   7  18        2.05       14.93     80.68 o 
  -6   8  18      430.28      353.82     84.04 o 
  -5   8  18        5.10       39.61     55.67 o 
  -4   8  18       25.50      -65.32     76.19 o 
  -3   8  18       20.68       57.83     67.22 o 
  -2   8  18       96.16       71.66     54.48 o 
  -1   8  18        1.39      -34.49     65.81 o 
   0   8  18      544.51      524.68     72.30 o 
   1   8  18        1.61       14.72     47.87 o 
   2   8  18      191.46      197.26     96.78 o 
   3   8  18      311.87      364.54     62.07 o 
   4   8  18        4.01       57.57     58.05 o 
  -4   9  18      616.39      712.46    161.67 o 
  -3   9  18     1422.20     1305.46    112.11 o 
  -2   9  18      310.73      308.67     67.66 o 
  -1   9  18      215.20      207.05     73.77 o 
   0   9  18      195.63      236.01     66.27 o 
   1   9  18       39.36      -21.40    136.20 o 
   2   9  18       55.81      192.39     55.51 o 
 -10   1  19     1129.79     1284.42    160.85 o 
  -9   1  19      298.64      400.31     78.83 o 
  -8   1  19      357.21      217.84     68.19 o 
  -7   1  19      129.28      150.84     52.68 o 
  -6   1  19      135.44      186.65    124.69 o 
  -5   1  19       46.61      118.44     67.44 o 
  -4   1  19     1408.18     1392.21     97.37 o 
  -3   1  19      756.02      692.25     68.44 o 
  -2   1  19      831.24      836.33     80.95 o 
  -1   1  19     2279.59     2331.56    144.86 o 
   0   1  19      879.41      908.90     77.33 o 
   1   1  19      299.45      252.32     58.62 o 
   2   1  19      555.05      580.02     67.34 o 
   3   1  19      131.61      128.65     49.40 o 
   4   1  19      554.41      609.13    123.06 o 
   5   1  19      264.39      314.79     65.33 o 
   6   1  19     1404.53     1416.42    110.85 o 
   7   1  19      157.94      131.63     67.97 o 
   8   1  19      155.35       94.65     67.11 o 
 -10   2  19       44.65       58.88     65.59 o 
  -9   2  19      170.36      201.51     68.36 o 
  -8   2  19       74.31       26.06     50.67 o 
  -7   2  19      149.94      180.21     63.12 o 
  -6   2  19      602.76      699.24     78.33 o 
  -5   2  19     1297.59     1154.83     95.03 o 
  -4   2  19      793.63      713.57    107.27 o 
  -3   2  19       70.72       55.28     48.69 o 
  -2   2  19       75.73       90.80     53.64 o 
  -1   2  19       45.16       37.96     40.06 o 
   0   2  19      785.23      590.90     70.35 o 
   1   2  19      430.81      341.27     54.02 o 
   2   2  19      559.00      655.87     65.30 o 
   3   2  19      771.11      671.95     76.17 o 
   4   2  19     1246.62     1248.88    104.89 o 
   5   2  19     1204.61     1435.53    123.77 o 
   6   2  19       62.30       55.31    140.68 o 
   7   2  19      395.99      590.78    124.18 o 
   8   2  19       34.99        0.00    119.19 o 
  -9   3  19        1.54        4.77     56.36 o 
  -8   3  19       41.72      155.16     59.76 o 
  -7   3  19       66.23       55.41     35.64 o 
  -6   3  19      332.66      171.46     59.06 o 
  -5   3  19       18.63       34.56     45.31 o 
  -4   3  19       96.20      152.09    179.80 o 
  -3   3  19       63.29       15.38     50.17 o 
  -2   3  19      370.81      333.54    102.17 o 
  -1   3  19       10.68        6.85     59.91 o 
   0   3  19       31.51       27.40     40.48 o 
   1   3  19        2.50      -41.42     41.42 o 
   2   3  19      133.62      166.57     65.20 o 
   3   3  19       90.55      -24.07    104.72 o 
   4   3  19        8.02       -2.45     50.90 o 
   5   3  19      168.83      110.94     53.27 o 
   6   3  19        1.37       61.60     55.02 o 
   7   3  19      373.71      474.69     77.78 o 
  -9   4  19      283.70      234.34     72.12 o 
  -8   4  19       47.07      -29.74     56.95 o 
  -7   4  19      220.82      209.29     42.22 o 
  -6   4  19      208.38      188.89     60.46 o 
  -5   4  19      530.42      551.70     72.25 o 
  -4   4  19      896.20      873.65     86.98 o 
  -3   4  19       92.07      131.15     54.08 o 
  -2   4  19      528.85      672.47     71.60 o 
  -1   4  19      272.34      260.10     54.96 o 
   0   4  19       63.65      109.81     47.98 o 
   1   4  19       68.57       84.75     55.18 o 
   2   4  19     1277.88     1243.35     94.24 o 
   3   4  19      133.09        0.24     47.96 o 
   4   4  19      725.22      992.55     84.23 o 
   5   4  19      106.90      184.51     96.27 o 
   6   4  19      115.61      156.49     62.14 o 
   7   4  19      151.39      208.05     65.04 o 
  -8   5  19      134.35      116.06     56.36 o 
  -7   5  19       46.06       44.66     36.27 o 
  -6   5  19        3.36      -15.53     58.31 o 
  -5   5  19      184.57      258.63     58.27 o 
  -4   5  19      265.00      116.83     49.25 o 
  -3   5  19     1023.46     1202.64    109.31 o 
  -2   5  19     2517.32     3024.90    140.13 o 
  -1   5  19     2952.56     2987.51    161.10 o 
   0   5  19     1629.44     1810.96    121.40 o 
   1   5  19       99.17      129.84     65.50 o 
   2   5  19      639.45      626.03     80.87 o 
   3   5  19      213.13      102.73     54.73 o 
   4   5  19        1.14       64.08     54.53 o 
   5   5  19       34.89      -26.86     49.38 o 
   6   5  19      126.59      118.99     61.68 o 
  -7   6  19      132.14       36.56     41.80 o 
  -6   6  19      179.91      122.61     46.02 o 
  -5   6  19      177.31      213.31     75.24 o 
  -4   6  19       19.94       -6.02     50.08 o 
  -3   6  19       59.87      -32.57     43.45 o 
  -2   6  19       26.57       -3.37     49.00 o 
  -1   6  19        3.33      -47.10     47.10 o 
   0   6  19      139.78      263.84     69.68 o 
   1   6  19        5.87       -6.96     46.98 o 
   2   6  19       12.39      -26.43     61.02 o 
   3   6  19      192.64      292.57    119.19 o 
   4   6  19      264.34      219.84     78.35 o 
   5   6  19      451.79      571.78     76.52 o 
  -6   7  19       66.52       -6.34     49.21 o 
  -5   7  19        7.90        5.00     49.55 o 
  -4   7  19       95.61      115.00     68.83 o 
  -3   7  19        6.30      -95.14    120.10 o 
  -2   7  19       17.65      -25.59     46.10 o 
  -1   7  19      823.12      780.05    130.09 o 
   0   7  19      411.60      301.55     89.75 o 
   1   7  19      374.60      428.10     62.96 o 
   2   7  19      337.71      407.56     80.27 o 
   3   7  19      327.99      415.37     66.13 o 
   4   7  19      359.33      265.12     76.13 o 
  -5   8  19      898.17      931.28    100.59 o 
  -4   8  19       80.62       98.57     52.10 o 
  -3   8  19      119.17       79.59     60.21 o 
  -2   8  19      407.38      395.64    137.01 o 
  -1   8  19      259.47      157.84     65.80 o 
   0   8  19        2.46      -37.03    102.58 o 
   1   8  19      648.99      642.00     92.47 o 
   2   8  19      833.97      773.63     86.13 o 
   3   8  19      597.68      652.63     89.90 o 
  -2   9  19      424.13      371.11     79.59 o 
  -1   9  19      331.01      310.35    123.77 o 
   0   9  19      962.55      817.07    101.56 o 
  -9   0  20        7.69      -28.52     82.72 o 
  -8   0  20      446.97      388.12    106.15 o 
  -7   0  20      741.81      773.80    126.93 o 
  -6   0  20     1621.52     1432.69    178.47 o 
  -5   0  20      147.32      216.78     80.07 o 
  -4   0  20      373.66      303.57     72.12 o 
  -3   0  20      652.18      668.87    115.32 o 
  -2   0  20      888.65      790.71    109.61 o 
  -1   0  20      385.49      431.31     93.92 o 
   0   0  20      256.07       80.68     73.14 o 
   1   0  20      102.35       92.90     65.40 o 
   2   0  20     2107.94     1992.56    200.27 o 
   3   0  20      200.94      154.84     64.99 o 
   4   0  20     2325.67     2523.71    226.96 o 
   5   0  20     1314.86     1603.22    187.03 o 
   6   0  20      147.20      127.13     84.76 o 
   7   0  20     1194.54     1555.75    197.42 o 
  -9   1  20        4.28      -48.89     67.61 o 
  -8   1  20       34.63       58.75     58.10 o 
  -7   1  20        3.37      -46.09     59.43 o 
  -6   1  20       21.26       -2.46     51.06 o 
  -5   1  20      198.51      232.79     93.72 o 
  -4   1  20       67.30       68.13     49.97 o 
  -3   1  20      137.32      244.93     97.49 o 
  -2   1  20      233.28      211.69     98.30 o 
  -1   1  20       20.08       16.71     55.82 o 
   0   1  20      235.44      228.16     69.27 o 
   1   1  20       11.26       -4.50     43.28 o 
   2   1  20      478.03      639.50    174.20 o 
   3   1  20      179.82       48.59    105.94 o 
   4   1  20      262.36      273.20     93.11 o 
   5   1  20       54.63       73.54     56.40 o 
   6   1  20        3.93      -11.51     63.58 o 
   7   1  20       51.70       48.95     71.31 o 
  -9   2  20       24.63       40.85     63.58 o 
  -8   2  20      520.52      603.58    145.98 o 
  -7   2  20       38.90        6.04     61.66 o 
  -6   2  20      280.30      319.53     77.25 o 
  -5   2  20       40.66       26.26     94.03 o 
  -4   2  20      149.06       28.46     50.12 o 
  -3   2  20      573.64      544.56     72.44 o 
  -2   2  20       15.11      129.76     55.02 o 
  -1   2  20       72.86      162.85     57.76 o 
   0   2  20      234.13       79.84     55.62 o 
   1   2  20       12.09       15.76     94.23 o 
   2   2  20       26.22       66.20    103.60 o 
   3   2  20      138.40      145.20     59.19 o 
   4   2  20      347.27      205.70    175.62 o 
   5   2  20       59.79       57.99     62.86 o 
   6   2  20        1.64      -27.70     99.73 o 
   7   2  20       26.03      177.42     77.53 o 
  -9   3  20      379.00      179.29     96.16 o 
  -8   3  20      177.95      189.91     72.52 o 
  -7   3  20      335.33      440.13     71.76 o 
  -6   3  20        2.71      -12.16     96.37 o 
  -5   3  20        4.82      -47.85     47.85 o 
  -4   3  20        2.60        3.53     83.13 o 
  -3   3  20      607.81      474.87     66.64 o 
  -2   3  20       24.43      -44.70     44.70 o 
  -1   3  20      102.13      127.12     50.74 o 
   0   3  20      441.97      460.47     68.78 o 
   1   3  20     1073.60      989.23     87.80 o 
   2   3  20      719.09      721.87    116.13 o 
   3   3  20      361.37      344.31     60.78 o 
   4   3  20       17.90       37.34    123.97 o 
   5   3  20        0.43       20.62     52.62 o 
   6   3  20       13.06        8.77    106.35 o 
  -8   4  20      117.10       -4.69     69.32 o 
  -7   4  20      814.52      725.51     89.47 o 
  -6   4  20      289.02      221.48    115.32 o 
  -5   4  20      315.85      509.94    258.03 o 
  -4   4  20      368.43      441.30    119.19 o 
  -3   4  20      142.71      159.88     89.34 o 
  -2   4  20      534.77      520.30     75.05 o 
  -1   4  20       87.21      110.67     69.07 o 
   0   4  20      759.22      665.40    163.19 o 
   1   4  20      450.94      370.29     69.96 o 
   2   4  20     1109.77     1087.95     97.22 o 
   3   4  20      270.16      157.53    140.17 o 
   4   4  20      349.42      400.23     70.34 o 
   5   4  20      687.73      699.44    130.19 o 
   6   4  20      550.91      551.50     82.52 o 
  -7   5  20      193.01      274.37     61.91 o 
  -6   5  20       20.22       34.84     43.09 o 
  -5   5  20      110.19       74.15     70.70 o 
  -4   5  20       67.48      108.31     54.44 o 
  -3   5  20        7.06       10.12     50.06 o 
  -2   5  20       74.98      106.71     50.60 o 
  -1   5  20        1.84       57.90     47.17 o 
   0   5  20        0.92      -16.35    133.14 o 
   1   5  20       64.81       10.71     82.62 o 
   2   5  20      243.08      190.41     69.58 o 
   3   5  20        0.03      -67.55     67.55 o 
   4   5  20       37.30       47.50     73.04 o 
   5   5  20       32.71        3.05     61.02 o 
  -6   6  20      487.81      505.49     73.33 o 
  -5   6  20      342.07      427.08     67.69 o 
  -4   6  20      331.55      413.69    116.84 o 
  -3   6  20      443.94      404.00     83.84 o 
  -2   6  20       60.78       33.61    202.52 o 
  -1   6  20      369.37      398.05     71.65 o 
   0   6  20      129.20       60.59     62.24 o 
   1   6  20       45.57       30.22     48.71 o 
   2   6  20        4.30       23.63     79.25 o 
   3   6  20      387.52      404.32     76.95 o 
   4   6  20      380.23      461.55     83.80 o 
  -5   7  20       25.40       17.98     44.61 o 
  -4   7  20        3.45       12.28     75.38 o 
  -3   7  20      154.53      139.33     55.82 o 
  -2   7  20       54.46      102.00     67.23 o 
  -1   7  20      624.20      502.92    110.22 o 
   0   7  20      337.21      253.58     59.50 o 
   1   7  20      581.05      653.40    142.31 o 
   2   7  20      128.52      139.42     59.20 o 
   3   7  20        8.20       82.50     67.75 o 
  -3   8  20       64.77       -0.75     71.51 o 
  -2   8  20      152.86      109.68     64.51 o 
  -1   8  20        3.66      113.54     67.97 o 
   0   8  20       19.86       86.45    179.90 o 
   1   8  20      197.34       49.15     81.69 o 
  -8   1  21       41.43       62.07     72.12 o 
  -7   1  21      225.39      233.28    129.58 o 
  -6   1  21      110.57      139.01     64.50 o 
  -5   1  21       78.51      136.36     59.59 o 
  -4   1  21      908.95      826.23    109.61 o 
  -3   1  21      449.57      552.81    195.28 o 
  -2   1  21      291.59      376.39     70.95 o 
  -1   1  21     1588.48     1547.20    113.80 o 
   0   1  21     1550.76     1547.90    117.66 o 
   1   1  21     1706.56     1727.86    187.85 o 
   2   1  21      788.49      663.41     78.64 o 
   3   1  21      201.27      190.10     89.03 o 
   4   1  21      202.82      270.35     84.56 o 
   5   1  21       19.44      -17.84     57.04 o 
   6   1  21      281.58      285.03     80.75 o 
  -8   2  21       41.85       46.69     88.92 o 
  -7   2  21       77.54       97.26     55.11 o 
  -6   2  21       43.45      153.05     98.51 o 
  -5   2  21     1102.53     1137.34    126.83 o 
  -4   2  21     1249.77     1357.21    112.34 o 
  -3   2  21     2828.88     2911.64    203.13 o 
  -2   2  21     1454.76     1574.69    119.49 o 
  -1   2  21      171.06      282.20     55.46 o 
   0   2  21      754.85      722.05     79.16 o 
   1   2  21      169.68      156.09     62.13 o 
   2   2  21       55.08      116.95     61.91 o 
   3   2  21      240.37      217.64     62.66 o 
   4   2  21      458.37      491.75     78.41 o 
   5   2  21       19.61      -84.14     84.14 o 
   6   2  21      810.72      782.15    165.84 o 
  -8   3  21       96.38       77.83    124.48 o 
  -7   3  21      190.88      252.47     69.88 o 
  -6   3  21       30.10       34.64     64.40 o 
  -5   3  21       60.73       61.96     58.30 o 
  -4   3  21       19.05      130.09     55.67 o 
  -3   3  21      445.91      320.12     78.24 o 
  -2   3  21       24.81       25.71     87.51 o 
  -1   3  21      164.71      243.07     74.06 o 
   0   3  21       31.98       21.39     47.96 o 
   1   3  21      115.98       39.76     55.37 o 
   2   3  21      379.08      448.14     78.35 o 
   3   3  21       30.34       38.46    147.51 o 
   4   3  21      289.54      229.98     81.70 o 
   5   3  21      114.06       84.39     73.23 o 
  -7   4  21        5.18       27.78     89.14 o 
  -6   4  21       97.08       92.30    111.85 o 
  -5   4  21      214.72      278.33     64.85 o 
  -4   4  21      390.56      372.32    101.77 o 
  -3   4  21      100.21        7.46     49.39 o 
  -2   4  21      756.00      780.77     82.19 o 
  -1   4  21      445.59      250.74     65.20 o 
   0   4  21        0.93       68.92     80.07 o 
   1   4  21       45.52       27.10     51.37 o 
   2   4  21       78.11      100.44     85.98 o 
   3   4  21       25.43       -9.98     61.73 o 
   4   4  21        4.65       85.78     65.30 o 
   5   4  21      177.44      184.37    153.92 o 
  -6   5  21      378.81      377.15     56.51 o 
  -5   5  21        4.81      -86.05     86.05 o 
  -4   5  21       89.64      153.09    107.06 o 
  -3   5  21      153.14      268.61    200.07 o 
  -2   5  21      609.52      651.16    126.32 o 
  -1   5  21      749.92      564.96     88.64 o 
   0   5  21      385.30      388.38     73.49 o 
   1   5  21      776.06      857.85     89.98 o 
   2   5  21      737.33      700.79     84.59 o 
   3   5  21     1372.12     1489.91    227.78 o 
   4   5  21       68.30      116.89     62.60 o 
  -5   6  21       51.00      194.00     65.18 o 
  -4   6  21      183.38      141.50     64.72 o 
  -3   6  21       91.81      -11.62     55.07 o 
  -2   6  21       17.80       30.13     62.89 o 
  -1   6  21       92.55      167.75     54.16 o 
   0   6  21        1.10       15.30    118.07 o 
   1   6  21      166.58      278.61     92.60 o 
   2   6  21        5.69      -31.62    112.57 o 
   3   6  21       40.26       93.49     60.48 o 
  -3   7  21       29.24       19.33     55.82 o 
  -2   7  21      196.78      397.20     83.78 o 
  -1   7  21       54.89      148.98     98.00 o 
   0   7  21        4.88      -21.19     60.23 o 
   1   7  21       24.79        5.31     56.36 o 
  -7   0  22       14.73      -93.11     93.11 o 
  -6   0  22      787.47      725.72    131.82 o 
  -5   0  22      317.24      219.02    128.76 o 
  -4   0  22     2216.57     2745.37    244.08 o 
  -3   0  22      696.32     1002.60    150.97 o 
  -2   0  22       63.40       81.50     78.85 o 
  -1   0  22     1070.92      956.96    141.80 o 
   0   0  22       22.06       55.42    103.30 o 
   1   0  22        9.81       55.21     80.27 o 
   2   0  22        4.21     -100.04    100.04 o 
   3   0  22       19.56       44.82     79.87 o 
   4   0  22       32.59      -84.76     84.76 o 
   5   0  22      584.82      799.06    149.34 o 
  -7   1  22      205.48      177.04     69.97 o 
  -6   1  22      195.81      161.36     71.08 o 
  -5   1  22      530.57      571.07    116.33 o 
  -4   1  22        0.41       39.65     55.30 o 
  -3   1  22        3.14       16.70     55.69 o 
  -2   1  22        5.55      -45.18     61.16 o 
  -1   1  22       58.08       93.96     55.38 o 
   0   1  22      103.58      -11.00     56.77 o 
   1   1  22      816.83      736.86    114.40 o 
   2   1  22      380.82      333.96     87.43 o 
   3   1  22      676.23      614.70     79.24 o 
   4   1  22      570.98      542.51     90.01 o 
   5   1  22       42.07      -42.30     70.53 o 
  -7   2  22       59.84       90.52     66.83 o 
  -6   2  22       55.33       77.76     84.65 o 
  -5   2  22       30.06      -52.62     81.55 o 
  -4   2  22      828.84      821.39     93.27 o 
  -3   2  22      288.89      471.27     83.32 o 
  -2   2  22      156.60      137.63     78.76 o 
  -1   2  22        5.17       13.74     55.38 o 
   0   2  22       60.38       77.18     64.10 o 
   1   2  22        7.56      -46.81     62.42 o 
   2   2  22        1.51      108.27     61.00 o 
   3   2  22       21.31       -1.60     87.20 o 
   4   2  22      225.54      180.15     72.15 o 
   5   2  22      112.47      133.65     96.37 o 
  -7   3  22      989.55      985.28    144.86 o 
  -6   3  22      851.94      838.05    102.20 o 
  -5   3  22      138.58       80.10     59.02 o 
  -4   3  22       50.34       -4.74    140.27 o 
  -3   3  22      101.33       59.57     67.74 o 
  -2   3  22       26.85       99.63     56.38 o 
  -1   3  22      291.07      341.60    133.14 o 
   0   3  22     1003.09     1072.33    107.31 o 
   1   3  22     1059.10     1066.97    115.86 o 
   2   3  22     1279.61     1436.12    119.15 o 
   3   3  22      860.57      845.08     99.92 o 
   4   3  22     1225.22     1118.25    115.89 o 
  -6   4  22      244.93      113.07    118.17 o 
  -5   4  22      301.14      176.89     68.45 o 
  -4   4  22      738.89      906.31     97.96 o 
  -3   4  22      576.78      634.55     84.50 o 
  -2   4  22      760.66      780.98     86.55 o 
  -1   4  22      476.14      383.68     86.69 o 
   0   4  22      241.36      259.70     83.94 o 
   1   4  22      145.29      146.57     74.41 o 
   2   4  22        0.63       19.47     62.97 o 
   3   4  22        1.44      -62.74     70.83 o 
   4   4  22       70.30      150.36    120.82 o 
  -5   5  22       35.60       84.99     62.77 o 
  -4   5  22      120.69       95.49    109.20 o 
  -3   5  22       47.03      104.64     93.11 o 
  -2   5  22       26.47       51.68     60.58 o 
  -1   5  22        0.03        4.22     90.56 o 
   0   5  22       26.65       55.51     58.45 o 
   1   5  22      305.99      263.52     77.78 o 
   2   5  22      148.67      222.65    183.67 o 
   3   5  22      326.83      553.95    101.57 o 
  -3   6  22      146.92      295.95     71.10 o 
  -2   6  22      562.46      708.44     91.60 o 
  -1   6  22       24.31       25.27     60.73 o 
   0   6  22      177.68      155.55     62.09 o 
   1   6  22      388.73      294.01     84.23 o 
  -6   1  23      436.81      398.77    150.26 o 
  -5   1  23      228.94      287.39     81.36 o 
  -4   1  23        3.27      -24.61    103.80 o 
  -3   1  23        1.76        2.65    125.10 o 
  -2   1  23        2.61       30.43    182.86 o 
  -1   1  23      104.16      168.95    141.50 o 
   0   1  23      269.42      155.93    129.68 o 
   1   1  23      110.63        4.98     77.94 o 
   2   1  23      315.49      294.08     67.98 o 
   3   1  23       15.21      134.38     74.99 o 
   4   1  23      181.96      277.90     96.78 o 
  -6   2  23      222.48      144.65    100.65 o 
  -5   2  23      340.08      426.17    152.40 o 
  -4   2  23      938.95     1019.49    114.88 o 
  -3   2  23     1178.80     1281.13    129.69 o 
  -2   2  23     1220.09     1012.37    112.15 o 
  -1   2  23     1318.36     1477.92    181.73 o 
   0   2  23      250.83      241.46     73.83 o 
   1   2  23      324.19      254.83    102.17 o 
   2   2  23      109.61      126.63     63.99 o 
   3   2  23       19.36       20.18     74.77 o 
  -5   3  23      107.08      102.55     75.79 o 
  -4   3  23       60.74      123.97     65.41 o 
  -3   3  23       19.22      -20.05     96.57 o 
  -2   3  23       37.87      102.88     63.51 o 
  -1   3  23       47.55       40.09     58.15 o 
   0   3  23      486.20      353.23    101.87 o 
   1   3  23       44.06       45.19     64.11 o 
   2   3  23       38.03       50.91     74.67 o 
   3   3  23        1.33     -121.22    121.22 o 
  -4   4  23       18.42      116.32     64.63 o 
  -3   4  23       62.42       71.57     72.99 o 
  -2   4  23       28.79        0.68     63.38 o 
  -1   4  23      421.96      430.59     93.55 o 
   0   4  23      260.30      195.60     71.88 o 
   1   4  23       23.49       68.68     64.50 o 
   2   4  23       42.35      135.16     66.04 o 
  -2   5  23       34.15       -0.60     68.92 o 
  -1   5  23       74.01       33.13     87.91 o 
   0   5  23      114.06        7.81     74.02 o 
  -4   0  24       53.79        0.00    125.50 o 
  -3   0  24       24.21       10.19    127.54 o 
  -2   0  24       58.46      109.20    121.84 o 
  -1   0  24      115.88      240.00    121.22 o 
   0   0  24      421.23      389.75    115.72 o 
   1   0  24      518.20      398.10    107.57 o 
  -4   1  24      563.45      658.48    133.24 o 
  -3   1  24      444.98      345.95    105.94 o 
  -2   1  24        7.38      148.57    124.18 o 
  -1   1  24        7.71       32.79     79.46 o 
   0   1  24        3.33       78.77     67.50 o 
   1   1  24        6.10       -2.54     60.15 o 
  -4   2  24      153.75      171.55    107.57 o 
  -3   2  24       52.25       52.38     75.34 o 
  -2   2  24      142.07       -0.49    121.63 o 
  -1   2  24       17.65       57.66    113.58 o 
   0   2  24       29.93        7.30     62.07 o 
   1   2  24        4.29      269.55    139.76 o 
  -3   3  24      163.88      246.73    132.23 o 
  -2   3  24        0.62        1.47    131.51 o 
  -1   3  24       18.33      -15.59    109.61 o 
   0   3  24      361.17      257.14     96.66 o 
                                                 
